# Supplementary material for: Rif1 Regulates Self-Renewal and Impedes Mesendodermal Differentiation of Mouse Embryonic Stem Cells
Source: Stem Cell Rev Rep. 2023 Mar 27;19(5):1540–53. doi: 10.1007/s12015-023-10525-1 (PMC10366267; doi:10.1007/s12015-023-10525-1)
Supplement: Supplementary file 2 — Supplementary Material 2 [file 12015_2023_10525_MOESM2_ESM.xlsx]

## Sheet: gene_result_all
GeneID	Chr	Length	SYMBOL	GENENAME	logFC	AveExpr	t	P.Value	adj.P.Val	B
66395	19	18543	Ahnak	AHNAK nucleoprotein (desmoyokin)	1.81611	9.29947	43.5334	1.1602e-20	5.88834e-17	37.5336
15270	9	1363	H2afx	H2A histone family, member X	-2.05515	7.46216	-43.1917	1.34775e-20	5.88834e-17	37.212
23849	13	4217	Klf6	Kruppel-like factor 6	1.89667	7.59423	41.3135	3.13827e-20	1.02833e-16	36.4324
16007	3	2028	Cyr61	cysteine rich protein 61	4.16828	5.32784	43.2573	1.30943e-20	5.88834e-17	34.7307
14219	10	2403	Ctgf	connective tissue growth factor	3.67003	5.46857	39.765	6.48337e-20	1.69955e-16	34.1826
20196	3	682	S100a13	S100 calcium binding protein A13	1.80804	6.70526	33.8812	1.34723e-18	2.94303e-15	32.7279
18412	11	2000	Sqstm1	sequestosome 1	1.24063	8.91457	31.0824	6.85944e-18	9.98963e-15	31.2356
12306	9	1374	Anxa2	annexin A2	2.79978	5.49768	31.4966	5.34431e-18	9.98963e-15	30.9084
20347	9	3436	Sema3b	sema domain, immunoglobulin domain (Ig), short basic domain, secreted, (semaphorin) 3B	2.4406	5.64658	30.8464	7.91908e-18	1.03795e-14	30.7041
16476	4	3187	Jun	jun proto-oncogene	2.08556	5.73711	29.4962	1.83927e-17	2.0847e-14	30.0112
11852	12	2228	Rhob	ras homolog family member B	2.64533	5.7831	29.4382	1.90863e-17	2.0847e-14	29.9223
20893	6	3113	Bhlhe40	basic helix-loop-helix family, member e40	1.60631	6.89715	28.9566	2.60254e-17	2.62396e-14	29.8885
16669	11	1375	Krt19	keratin 19	3.66569	4.79983	31.166	6.52086e-18	9.98963e-15	29.7378
20515	2	4165	Slc20a1	solute carrier family 20, member 1	1.06926	9.4683	28.6775	3.12214e-17	2.92299e-14	29.6994
17380	3	4240	Mme	membrane metallo endopeptidase	1.57036	6.72387	27.9896	4.92555e-17	4.30394e-14	29.2531
12740	5	1812	Cldn4	claudin 4	1.2216	8.0155	26.5272	1.34676e-16	1.10325e-13	28.254
50918	7	3418	Myadm	myeloid-associated differentiation marker	1.32938	7.74952	26.3309	1.54759e-16	1.19319e-13	28.12
80888	5	1812	Hspb8	heat shock protein 8	1.13733	7.85484	24.8927	4.42013e-16	3.21859e-13	27.0572
16475	14	3255	Ajuba	ajuba LIM protein	1.38362	6.56237	24.3917	6.45774e-16	4.45118e-13	26.7042
192176	X	8347	Flna	filamin, alpha	0.987954	9.37133	24.3257	6.79207e-16	4.45118e-13	26.5677
13007	1	1770	Csrp1	cysteine and glycine-rich protein 1	1.10468	7.6672	24.0994	8.08317e-16	5.01971e-13	26.4522
19252	17	1942	Dusp1	dual specificity phosphatase 1	1.46701	6.49277	24.0458	8.42554e-16	5.01971e-13	26.439
109019	1	2838	Nabp1	nucleic acid binding protein 1	1.22053	6.70976	23.7414	1.06795e-15	5.99112e-13	26.2008
11820	16	3121	App	amyloid beta (A4) precursor protein	1.44883	6.21191	23.7072	1.09702e-15	5.99112e-13	26.1726
70834	11	7698	Spag9	sperm associated antigen 9	1.20491	6.99838	23.2732	1.54653e-15	8.10813e-13	25.8214
80911	5	3956	Acox3	acyl-Coenzyme A oxidase 3, pristanoyl	1.16127	7.32462	23.0333	1.87482e-15	9.10123e-13	25.6141
12308	8	1431	Calb2	calbindin 2	-1.46964	5.60288	-22.6792	2.49919e-15	1.16989e-12	25.3354
77976	10	5026	Nuak1	NUAK family, SNF1-like kinase, 1	2.05889	5.35135	22.6135	2.6374e-15	1.19201e-12	25.2184
74901	8	6973	Kbtbd11	kelch repeat and BTB (POZ) domain containing 11	1.22152	6.65007	22.5053	2.88271e-15	1.24915e-12	25.206
21859	10	4681	Timp3	tissue inhibitor of metalloproteinase 3	2.88429	4.28213	23.2089	1.62812e-15	8.20758e-13	25.0207
54427	10	1885	Dnmt3l	DNA (cytosine-5-)-methyltransferase 3-like	2.05678	5.43105	22.3017	3.41134e-15	1.39726e-12	24.9833
22144	6	1509	Tuba3a	tubulin, alpha 3A	-1.16335	6.69403	-22.1831	3.7653e-15	1.49551e-12	24.9323
20692	11	2299	Sparc	secreted acidic cysteine rich glycoprotein	0.936467	8.54618	22.1342	3.92241e-15	1.51209e-12	24.8073
13836	4	3907	Epha2	Eph receptor A2	1.09351	6.92279	21.9363	4.63178e-15	1.68635e-12	24.7162
16202	7	1879	Ilk	integrin linked kinase	1.46581	5.6797	21.8973	4.78691e-15	1.69573e-12	24.6964
56289	9	1651	Rassf1	Ras association (RalGDS/AF-6) domain family member 1	1.84748	4.88042	22.0453	4.22607e-15	1.5826e-12	24.6782
56332	9	4191	Amotl2	angiomotin-like 2	0.981999	7.80463	21.8331	5.05416e-15	1.74329e-12	24.5827
93695	6	3798	Gpnmb	glycoprotein (transmembrane) nmb	2.6754	4.14509	22.4754	2.95442e-15	1.24915e-12	24.4646
17913	11	5662	Myo1c	myosin IC	1.06059	7.7877	21.5944	6.19311e-15	2.02933e-12	24.3768
17873	10	1266	Gadd45b	growth arrest and DNA-damage-inducible 45 beta	1.65549	5.87671	21.4992	6.72034e-15	2.10422e-12	24.3675
230806	4	4761	Aim1l	absent in melanoma 1-like	1.23647	6.33015	21.4953	6.74277e-15	2.10422e-12	24.3621
384783	8	4015	Irs2	insulin receptor substrate 2	2.03311	4.74736	21.6929	5.69357e-15	1.91348e-12	24.3394
67578	2	2434	Patl2	protein associated with topoisomerase II homolog 2 (yeast)	1.24482	6.63618	21.4567	6.97049e-15	2.1247e-12	24.3179
286940	14	9067	Flnb	filamin, beta	0.84554	9.22639	21.3508	7.63749e-15	2.27511e-12	24.0931
70292	5	6617	Afap1	actin filament associated protein 1	1.18954	6.39855	21.1245	9.29697e-15	2.7079e-12	24.0369
16668	15	1400	Krt18	keratin 18	1.45286	5.41366	20.5935	1.48644e-14	4.1546e-12	23.5667
11465	11	1894	Actg1	actin, gamma, cytoplasmic 1	1.04057	7.32088	20.591	1.48978e-14	4.1546e-12	23.5075
232975	7	3895	Atp1a3	ATPase, Na+/K+ transporting, alpha 3 polypeptide	-1.92701	4.49442	-20.3897	1.78494e-14	4.87399e-12	23.2312
226101	19	7094	Myof	myoferlin	0.860267	8.75128	20.2755	1.97923e-14	5.29424e-12	23.1374
215418	9	2890	Csrnp1	cysteine-serine-rich nuclear protein 1	1.73906	5.02955	20.0556	2.41844e-14	6.21539e-12	23.046
16776	2	11388	Lama5	laminin, alpha 5	0.955146	9.41434	20.1894	2.14039e-14	5.61083e-12	23.0246
14810	2	4230	Grin1	glutamate receptor, ionotropic, NMDA1 (zeta 1)	-1.2758	5.91569	-19.8895	2.81747e-14	7.10164e-12	22.9383
192897	11	6169	Itgb4	integrin beta 4	1.16303	6.11307	19.8607	2.89362e-14	7.15598e-12	22.9062
105559	14	4553	Mbnl2	muscleblind-like 2	0.989212	7.31138	19.7681	3.15263e-14	7.65214e-12	22.7428
19241	X	670	Tmsb4x	thymosin, beta 4, X chromosome	1.78734	6.17665	19.644	3.53864e-14	8.3301e-12	22.7085
12337	7	4411	Capn5	calpain 5	-1.05123	6.80674	-19.6379	3.55906e-14	8.3301e-12	22.6494
94242	4	2175	Tinagl1	tubulointerstitial nephritis antigen-like 1	1.69693	4.88939	19.5682	3.79876e-14	8.73514e-12	22.5906
13164	17	2942	Dazl	deleted in azoospermia-like	1.24009	6.00076	19.3672	4.58972e-14	1.0372e-11	22.448
231147	5	4549	Sh3tc1	SH3 domain and tetratricopeptide repeats 1	1.27735	6.0804	19.3066	4.86097e-14	1.07988e-11	22.3871
16478	8	2878	Jund	jun D proto-oncogene	1.32414	7.91421	19.2872	4.95097e-14	1.08154e-11	22.2456
16691	15	1805	Krt8	keratin 8	1.7146	5.34869	19.0902	5.97455e-14	1.26304e-11	22.1899
16560	1	8257	Kif1a	kinesin family member 1A	1.38905	5.51661	19.0399	6.26938e-14	1.30433e-11	22.1477
73251	3	7356	Setd7	SET domain containing (lysine methyltransferase) 7	1.41872	5.45276	18.9321	6.955e-14	1.40604e-11	22.0442
20194	3	650	S100a10	S100 calcium binding protein A10 (calpactin)	1.38137	5.47953	18.9295	6.97281e-14	1.40604e-11	22.0419
74469	X	1935	Taf7l	TATA-box binding protein associated factor 7 like	2.24772	3.92517	19.2591	5.08482e-14	1.09257e-11	21.9212
77632	4	2460	Pramef12	PRAME family member 12	1.08815	6.44383	18.8021	7.888e-14	1.54311e-11	21.8722
52118	7	2888	Pvr	poliovirus receptor	1.21933	5.66828	18.717	8.56953e-14	1.65178e-11	21.8334
16796	11	3433	Lasp1	LIM and SH3 protein 1	0.746865	8.66502	18.8263	7.70552e-14	1.53025e-11	21.743
109624	6	4035	Cald1	caldesmon 1	1.07837	7.38222	18.6984	8.72601e-14	1.65756e-11	21.6978
14456	8	2593	Gas6	growth arrest specific 6	1.19573	6.03923	18.4747	1.08693e-13	2.0352e-11	21.5771
13867	10	4020	Erbb3	erb-b2 receptor tyrosine kinase 3	1.21314	5.83828	18.4516	1.11194e-13	2.04465e-11	21.5656
11932	11	2959	Atp1b2	ATPase, Na+/K+ transporting, beta 2 polypeptide	-1.05891	6.34118	-18.4414	1.12317e-13	2.04465e-11	21.5152
21816	14	3006	Tgm1	transglutaminase 1, K polypeptide	1.0952	5.89436	18.2723	1.32849e-13	2.35304e-11	21.3821
20620	13	2802	Plk2	polo-like kinase 2	0.963495	6.68423	18.3278	1.25713e-13	2.25715e-11	21.3775
140557	15	4040	Smc1b	structural maintenance of chromosomes 1B	-1.84663	4.93417	-18.2251	1.39254e-13	2.4336e-11	21.3381
22156	3	2564	Tuft1	tuftelin 1	1.31899	5.20614	18.1748	1.46445e-13	2.5256e-11	21.3027
76509	9	1846	Plet1	placenta expressed transcript 1	1.95864	4.53219	18.0908	1.59318e-13	2.71192e-11	21.1334
24000	12	5738	Ptpn21	protein tyrosine phosphatase, non-receptor type 21	1.26833	5.69228	17.9113	1.90975e-13	3.12889e-11	21.0296
12798	10	1782	Cnn2	calponin 2	0.920735	6.75552	17.9877	1.76762e-13	2.97028e-11	21.0232
626058	1	2827	E330020D12Rik	Riken cDNA E330020D12 gene	1.99103	4.40158	17.9256	1.88227e-13	3.12291e-11	20.9423
14958	15	2293	H1f0	H1 histone family, member 0	1.21485	5.59294	17.7957	2.1483e-13	3.43387e-11	20.9153
17133	15	1800	Maff	v-maf musculoaponeurotic fibrosarcoma oncogene family, protein F (avian)	1.41689	4.98349	17.7806	2.18166e-13	3.44518e-11	20.9011
20498	8	3747	Slc12a4	solute carrier family 12, member 4	1.00289	6.56166	17.8023	2.13378e-13	3.43387e-11	20.8491
54648	X	3641	Ccdc120	coiled-coil domain containing 120	1.62285	5.00136	17.6695	2.44442e-13	3.76929e-11	20.7873
12062	12	1680	Bdkrb2	bradykinin receptor, beta 2	1.79717	4.28816	17.4115	3.19163e-13	4.80836e-11	20.4264
252973	15	4947	Grhl2	grainyhead-like 2 (Drosophila)	1.62628	4.65914	17.3232	3.49949e-13	5.21225e-11	20.409
19820	X	7435	Rlim	ring finger protein, LIM domain interacting	0.744036	8.22873	17.4289	3.13432e-13	4.77692e-11	20.3232
13650	11	2939	Rhbdf1	rhomboid 5 homolog 1	1.69417	4.6853	17.1774	4.07785e-13	5.91205e-11	20.2611
11634	10	1929	Aire	autoimmune regulator (autoimmune polyendocrinopathy candidiasis ectodermal dystrophy)	1.38343	4.95138	17.0231	4.80024e-13	6.65618e-11	20.1221
67776	9	4157	Vwa5a	von Willebrand factor A domain containing 5A	1.06715	5.79812	17.022	4.80589e-13	6.65618e-11	20.0903
70769	19	3636	Nolc1	nucleolar and coiled-body phosphoprotein 1	-0.804702	7.68329	-17.1711	4.10465e-13	5.91205e-11	20.08
16667	11	1511	Krt17	keratin 17	3.09101	3.53405	17.7095	2.34611e-13	3.66076e-11	20.0788
78887	11	4025	Sfi1	Sfi1 homolog, spindle assembly associated (yeast)	1.03005	6.42912	17.0334	4.74814e-13	6.65618e-11	20.0461
18109	12	2596	Mycn	v-myc avian myelocytomatosis viral related oncogene, neuroblastoma derived	-1.10465	6.23399	-17.0183	4.82442e-13	6.65618e-11	20.0428
66102	11	2448	Cxcl16	chemokine (C-X-C motif) ligand 16	2.43506	3.86572	17.2034	3.96766e-13	5.84317e-11	19.9947
71310	8	5848	Tbc1d9	TBC1 domain family, member 9	1.18218	5.41823	16.879	5.59667e-13	7.48526e-11	19.9622
18104	8	1552	Nqo1	NAD(P)H dehydrogenase, quinone 1	1.07347	6.0298	16.8954	5.49947e-13	7.43108e-11	19.9345
98845	7	3065	Eps8l2	EPS8-like 2	0.80156	7.30702	16.9379	5.25531e-13	7.17514e-11	19.8579
13206	13	2849	Ddx4	DEAD (Asp-Glu-Ala-Asp) box polypeptide 4	1.51246	4.87636	16.7733	6.26855e-13	8.21619e-11	19.8553
320352	3	1548	Lrrc31	leucine rich repeat containing 31	0.911969	6.84353	16.8095	6.02927e-13	7.98239e-11	19.7601
15200	18	2375	Hbegf	heparin-binding EGF-like growth factor	1.43705	4.88109	16.5104	8.33258e-13	1.0207e-10	19.5749
22059	11	1868	Trp53	transformation related protein 53	-0.76559	7.4278	-16.6544	7.12606e-13	9.15699e-11	19.531
12227	1	3083	Btg2	B cell translocation gene 2, anti-proliferative	0.795675	7.32543	16.6133	7.45041e-13	9.38967e-11	19.4975
56532	14	1965	Ripk3	receptor-interacting serine-threonine kinase 3	1.16902	5.58978	16.4239	9.15829e-13	1.11146e-10	19.4562
18793	7	1396	Plaur	plasminogen activator, urokinase receptor	1.49173	4.83222	16.3997	9.40467e-13	1.12061e-10	19.4538
22154	17	2645	Tubb5	tubulin, beta 5 class I	-0.592469	10.2721	-16.7307	6.56217e-13	8.51587e-11	19.4412
19664	5	5817	Rbpj	recombination signal binding protein for immunoglobulin kappa J region	0.757885	7.32708	16.5614	7.88215e-13	9.83918e-11	19.4389
105689	14	15233	Mycbp2	MYC binding protein 2	0.752956	7.556	16.529	8.16523e-13	1.00964e-10	19.3837
21973	11	5217	Top2a	topoisomerase (DNA) II alpha	-0.599415	9.86086	-16.6181	7.41142e-13	9.38967e-11	19.3377
52502	16	2849	Carhsp1	calcium regulated heat stable protein 1	1.09738	6.29336	16.3665	9.7532e-13	1.14139e-10	19.3267
12323	11	4190	Camk2b	calcium/calmodulin-dependent protein kinase II, beta	-0.927699	6.15873	-16.3477	9.95708e-13	1.15242e-10	19.3091
12443	7	3796	Ccnd1	cyclin D1	-1.00039	5.80787	-16.3144	1.03288e-12	1.15709e-10	19.3077
22330	14	5229	Vcl	vinculin	0.792284	7.29156	16.4007	9.39419e-13	1.12061e-10	19.2619
12484	10	1816	Cd24a	CD24a antigen	1.05469	5.83944	16.2673	1.08794e-12	1.20845e-10	19.2593
74365	X	7370	Lonrf3	LON peptidase N-terminal domain and ring finger 3	1.43976	4.88138	16.1706	1.21092e-12	1.3117e-10	19.2049
93691	1	1344	Klf7	Kruppel-like factor 7 (ubiquitous)	1.98362	3.83187	16.3417	1.00233e-12	1.15242e-10	19.1945
326618	8	2082	Tpm4	tropomyosin 4	0.876608	7.26785	16.317	1.02993e-12	1.15709e-10	19.1707
16480	11	3195	Jup	junction plakoglobin	0.748266	7.72045	16.3312	1.01402e-12	1.15571e-10	19.148
70335	10	1991	Reep6	receptor accessory protein 6	-1.74544	5.30462	-16.1039	1.3042e-12	1.37856e-10	19.1212
11461	5	1889	Actb	actin, beta	0.562409	10.5915	16.3671	9.74702e-13	1.14139e-10	19.0141
21807	14	5160	Tsc22d1	TSC22 domain family, member 1	0.681943	8.11517	16.2334	1.12953e-12	1.24409e-10	19.0081
218441	13	5451	Zfyve16	zinc finger, FYVE domain containing 16	1.17328	5.25881	15.9394	1.56792e-12	1.59362e-10	18.9363
18432	11	4117	Mybbp1a	MYB binding protein (P160) 1a	-0.628613	9.2392	-16.2251	1.13991e-12	1.24506e-10	18.9268
21894	4	8560	Tln1	talin 1	0.698673	8.01173	16.1296	1.26746e-12	1.35915e-10	18.8965
26432	9	3712	Plod2	procollagen lysine, 2-oxoglutarate 5-dioxygenase 2	0.791917	7.30989	16.0577	1.37318e-12	1.42843e-10	18.8697
17684	10	1969	Cited2	Cbp/p300-interacting transactivator, with Glu/Asp-rich carboxy-terminal domain, 2	1.178	5.11297	15.8687	1.69783e-12	1.68587e-10	18.8634
66548	10	2572	Adamtsl5	ADAMTS-like 5	1.97425	3.92813	15.9747	1.5069e-12	1.55519e-10	18.8454
97848	13	1328	Serpinb6c	serine (or cysteine) peptidase inhibitor, clade B, member 6c	1.28607	4.96906	15.8059	1.82278e-12	1.78292e-10	18.7977
50764	18	1586	Fbxo15	F-box protein 15	0.650591	8.40372	16.063	1.36501e-12	1.42843e-10	18.7928
70686	6	5107	Dusp16	dual specificity phosphatase 16	0.792849	7.04798	15.9362	1.57355e-12	1.59362e-10	18.7538
330671	7	3105	B4galnt4	beta-1,4-N-acetyl-galactosaminyl transferase 4	-0.81001	7.03188	-15.9322	1.58061e-12	1.59362e-10	18.7457
18148	11	1259	Npm1	nucleophosmin 1	-0.783156	10.702	-16.1239	1.27547e-12	1.35915e-10	18.7287
66993	5	1725	Smarcd3	SWI/SNF related, matrix associated, actin dependent regulator of chromatin, subfamily d, member 3	-1.38874	4.95708	-15.7071	2.03917e-12	1.96525e-10	18.6847
52055	6	6124	Rab11fip5	RAB11 family interacting protein 5 (class I)	0.841878	7.04909	15.8593	1.71595e-12	1.69105e-10	18.6656
20850	11	3888	Stat5a	signal transducer and activator of transcription 5A	-1.07459	5.36338	-15.6785	2.10659e-12	2.01541e-10	18.6261
78889	11	3358	Wsb1	WD repeat and SOCS box-containing 1	0.651938	9.15491	15.91	1.62062e-12	1.62148e-10	18.5685
20720	1	2055	Serpine2	serine (or cysteine) peptidase inhibitor, clade E, member 2	1.12575	5.53491	15.6025	2.29785e-12	2.18246e-10	18.5308
94352	14	5180	Loxl2	lysyl oxidase-like 2	1.18152	5.55916	15.5768	2.3666e-12	2.23159e-10	18.4997
21346	1	1382	Tagln2	transgelin 2	0.668195	8.50958	15.7681	1.90248e-12	1.8471e-10	18.4428
18008	3	6126	Nes	nestin	1.1255	6.07508	15.5611	2.40944e-12	2.25575e-10	18.4281
76886	9	2883	Fam81a	family with sequence similarity 81, member A	-1.07153	5.63487	-15.5233	2.51655e-12	2.32285e-10	18.4219
69219	3	3747	Ddah1	dimethylarginine dimethylaminohydrolase 1	1.04386	5.82438	15.3925	2.92669e-12	2.6639e-10	18.2555
52357	8	5042	Wwc2	WW, C2 and coiled-coil domain containing 2	0.691668	7.53633	15.528	2.5029e-12	2.32285e-10	18.2305
21810	13	2678	Tgfbi	transforming growth factor, beta induced	-1.03153	6.02701	-15.3719	2.99735e-12	2.7094e-10	18.2007
12048	2	2371	Bcl2l1	BCL2-like 1	1.07298	5.59873	15.3049	3.23991e-12	2.85003e-10	18.1761
108115	2	3087	Slco4a1	solute carrier organic anion transporter family, member 4a1	1.11316	6.13409	15.3263	3.16038e-12	2.79886e-10	18.1444
11841	11	2659	Arf2	ADP-ribosylation factor 2	1.28704	5.05165	15.2169	3.59041e-12	3.1373e-10	18.1174
16976	5	2907	Lrpap1	low density lipoprotein receptor-related protein associated protein 1	0.835735	6.59126	15.3417	3.10421e-12	2.76782e-10	18.104
67680	4	1074	Sdhb	succinate dehydrogenase complex, subunit B, iron sulfur (Ip)	-0.770454	7.39156	-15.401	2.89803e-12	2.65626e-10	18.0891
21817	2	3549	Tgm2	transglutaminase 2, C polypeptide	-0.798557	6.87376	-15.3454	3.09084e-12	2.76782e-10	18.0713
211286	14	2447	Cln5	ceroid-lipofuscinosis, neuronal 5	0.881881	6.50928	15.1351	3.95192e-12	3.43032e-10	17.8667
67399	13	2987	Pdlim7	PDZ and LIM domain 7	1.3459	5.06736	14.9086	5.16587e-12	4.20553e-10	17.7526
83560	11	4763	Tex14	testis expressed gene 14	-1.02518	6.14016	-15.006	4.60183e-12	3.89136e-10	17.7493
74315	11	7020	Rnf145	ring finger protein 145	0.99344	5.98417	14.9626	4.84471e-12	4.05822e-10	17.7229
20908	19	4980	Stx3	syntaxin 3	0.791735	6.81501	15.0427	4.40629e-12	3.76535e-10	17.719
12010	2	858	B2m	beta-2 microglobulin	1.02194	5.79503	14.9346	5.00874e-12	4.15255e-10	17.7115
80890	3	5755	Trim2	tripartite motif-containing 2	-1.04976	5.63996	-14.8573	5.49231e-12	4.44368e-10	17.6281
100041194	12	3572	Ahnak2	AHNAK nucleoprotein 2	0.843061	6.43713	14.9298	5.03742e-12	4.15255e-10	17.6253
11941	6	7164	Atp2b2	ATPase, Ca++ transporting, plasma membrane 2	-0.978929	5.7367	-14.8387	5.61535e-12	4.51536e-10	17.5935
56086	2	1852	Set	SET nuclear oncogene	-0.601633	8.57058	-15.0393	4.42407e-12	3.76535e-10	17.5639
66540	2	3148	Fam107b	family with sequence similarity 107, member B	1.10823	5.28672	14.7567	6.19486e-12	4.89133e-10	17.5498
210126	16	15996	Lpp	LIM domain containing preferred translocation partner in lipoma	0.821974	7.04671	14.9104	5.15519e-12	4.20553e-10	17.5336
15530	4	14177	Hspg2	perlecan (heparan sulfate proteoglycan 2)	0.541098	10.362	15.0915	4.15976e-12	3.58697e-10	17.5212
68942	16	1838	Chmp2b	charged multivesicular body protein 2B	0.960275	5.61109	14.6749	6.83602e-12	5.33331e-10	17.4145
17263	12	12906	Meg3	maternally expressed 3	0.606749	9.79186	14.9598	4.86107e-12	4.05822e-10	17.3927
21912	X	1774	Tspan7	tetraspanin 7	1.64236	4.06619	14.5391	8.05806e-12	6.17643e-10	17.2922
72584	X	5061	Cul4b	cullin 4B	0.609694	9.00186	14.8288	5.68258e-12	4.54156e-10	17.2785
14776	12	1067	Gpx2	glutathione peroxidase 2	-1.18406	4.99748	-14.4889	8.56648e-12	6.45292e-10	17.2419
230796	4	4175	Wdtc1	WD and tetratricopeptide repeats 1	0.676509	8.0779	14.7464	6.27253e-12	4.92299e-10	17.2396
77485	6	3238	Stk31	serine threonine kinase 31	1.48187	4.50374	14.4524	8.9572e-12	6.62092e-10	17.22
71994	3	2003	Cnn3	calponin 3, acidic	0.58209	9.54029	14.8031	5.85958e-12	4.65464e-10	17.2137
13730	6	2721	Emp1	epithelial membrane protein 1	1.37061	4.30125	14.4492	8.99157e-12	6.62092e-10	17.2113
74122	6	2850	Tmem43	transmembrane protein 43	0.811731	6.48325	14.5898	7.57706e-12	5.84191e-10	17.2003
17294	6	2543	Mest	mesoderm specific transcript	1.32715	4.61829	14.4216	9.30083e-12	6.81039e-10	17.1822
106064	15	5084	AW549877	expressed sequence AW549877	0.632873	7.81401	14.6584	6.97333e-12	5.40825e-10	17.15
229055	3	7449	Zbtb10	zinc finger and BTB domain containing 10	0.982527	5.60336	14.4023	9.52278e-12	6.93417e-10	17.0789
22388	5	2878	Wdr1	WD repeat domain 1	0.69831	7.04245	14.5301	8.14741e-12	6.20861e-10	17.0602
18452	11	2344	P4ha2	procollagen-proline, 2-oxoglutarate 4-dioxygenase (proline 4-hydroxylase), alpha II polypeptide	1.36821	4.84335	14.3221	1.05095e-11	7.61042e-10	17.0533
18613	11	3305	Pecam1	platelet/endothelial cell adhesion molecule 1	-0.682036	7.37354	-14.4514	8.96742e-12	6.62092e-10	16.9247
107272	19	2129	Psat1	phosphoserine aminotransferase 1	-0.591417	8.47322	-14.5124	8.32458e-12	6.30695e-10	16.9161
17967	9	9437	Ncam1	neural cell adhesion molecule 1	-0.889513	5.97929	-14.2433	1.15827e-11	8.25081e-10	16.8227
12380	13	2894	Cast	calpastatin	0.888424	5.6883	14.2014	1.22007e-11	8.55156e-10	16.8143
72388	16	3550	Ripk4	receptor-interacting serine-threonine kinase 4	1.18962	4.89595	14.1221	1.3464e-11	9.28802e-10	16.7997
12334	1	3185	Capn2	calpain 2	1.18356	4.70962	14.0863	1.40794e-11	9.61136e-10	16.7651
16854	14	1406	Lgals3	lectin, galactose binding, soluble 3	2.41281	3.44689	14.2795	1.1077e-11	7.9337e-10	16.7614
18218	7	2452	Dusp8	dual specificity phosphatase 8	2.59575	3.11206	14.4541	8.93806e-12	6.62092e-10	16.7517
20810	4	1328	Srm	spermidine synthase	-0.782706	6.40152	-14.2234	1.18722e-11	8.3661e-10	16.7416
17118	10	4186	Marcks	myristoylated alanine rich protein kinase C substrate	0.8157	6.67925	14.1793	1.25393e-11	8.69588e-10	16.6592
14815	18	6329	Nr3c1	nuclear receptor subfamily 3, group C, member 1	1.02349	5.22963	14.0208	1.5281e-11	1.02188e-09	16.6408
20409	19	1714	Ostf1	osteoclast stimulating factor 1	0.730511	6.97967	14.1131	1.36169e-11	9.34434e-10	16.5383
56338	3	2801	Txnip	thioredoxin interacting protein	-0.530175	9.96432	-14.2804	1.10642e-11	7.9337e-10	16.5285
353047	11	5128	Plekhm1	pleckstrin homology domain containing, family M (with RUN domain) member 1	0.713019	6.82467	14.0408	1.4903e-11	1.00171e-09	16.4622
212085	14	3083	Trim52	tripartite motif-containing 52	1.31282	4.32565	13.8301	1.94342e-11	1.2548e-09	16.4528
14007	2	9522	Celf2	CUGBP, Elav-like family member 2	1.52004	4.13992	13.8314	1.94034e-11	1.2548e-09	16.4461
66953	2	2361	Cdca7	cell division cycle associated 7	-0.716123	6.9822	-14.0426	1.48704e-11	1.00171e-09	16.4412
17886	15	7371	Myh9	myosin, heavy polypeptide 9, non-muscle	0.553427	9.37085	14.1805	1.25206e-11	8.69588e-10	16.4365
13660	19	3182	Ehd1	EH-domain containing 1	0.708057	7.28717	14.052	1.46969e-11	9.98096e-10	16.4271
54636	X	1568	Wdr45	WD repeat domain 45	1.1377	4.8606	13.8223	1.96271e-11	1.26104e-09	16.4229
20527	6	3959	Slc2a3	solute carrier family 2 (facilitated glucose transporter), member 3	0.704913	11.3127	14.2258	1.18371e-11	8.3661e-10	16.3817
217265	11	8269	Abca5	ATP-binding cassette, sub-family A (ABC1), member 5	1.22161	4.72455	13.7379	2.18519e-11	1.37229e-09	16.325
110095	12	2821	Pygl	liver glycogen phosphorylase	1.15728	4.93037	13.7296	2.20857e-11	1.37846e-09	16.2993
227753	2	2593	Gsn	gelsolin	1.8906	3.69442	13.7368	2.18821e-11	1.37229e-09	16.2575
50781	7	3357	Dkk3	dickkopf WNT signaling pathway inhibitor 3	-0.968825	5.57219	-13.7186	2.23976e-11	1.38666e-09	16.2038
269643	5	4031	Ppp2r2c	protein phosphatase 2, regulatory subunit B, gamma	-1.00424	5.10923	-13.6733	2.37318e-11	1.44675e-09	16.2009
208748	X	5898	Prrg3	proline rich Gla (G-carboxyglutamic acid) 3 (transmembrane)	1.45516	4.03132	13.6306	2.50666e-11	1.5071e-09	16.1897
231207	5	6847	Cpeb2	cytoplasmic polyadenylation element binding protein 2	1.4402	4.49301	13.6167	2.55176e-11	1.52027e-09	16.182
12388	2	5475	Ctnnd1	catenin (cadherin associated protein), delta 1	0.597264	8.24781	13.9145	1.74672e-11	1.16214e-09	16.1668
68151	3	2591	Wls	wntless homolog (Drosophila)	2.18804	3.48436	13.7175	2.24285e-11	1.38666e-09	16.1507
11772	7	4639	Ap2a2	adaptor-related protein complex 2, alpha 2 subunit	0.669594	8.13464	13.8931	1.79462e-11	1.18137e-09	16.1478
238330	12	4112	Irf2bpl	interferon regulatory factor 2 binding protein-like	0.643336	7.51365	13.8422	1.91383e-11	1.24799e-09	16.132
107508	1	4850	Eprs	glutamyl-prolyl-tRNA synthetase	-0.551844	9.18831	-13.8919	1.79737e-11	1.18137e-09	16.0721
108012	X	3184	Ap1s2	adaptor-related protein complex 1, sigma 2 subunit	1.27159	4.61769	13.5322	2.84517e-11	1.67981e-09	16.0675
245128	7	3449	AU018091	expressed sequence AU018091	0.666435	7.74624	13.7954	2.03098e-11	1.29854e-09	16.0507
668661	7	1982	2410002F23Rik	RIKEN cDNA 2410002F23 gene	-0.804791	5.91573	-13.6315	2.50372e-11	1.5071e-09	16.0408
72416	17	4621	Lrpprc	leucine-rich PPR-motif containing	-0.62193	7.41551	-13.7406	2.17775e-11	1.37229e-09	16.0043
17975	1	8257	Ncl	nucleolin	-0.761332	10.3055	-13.8895	1.80265e-11	1.18137e-09	16.0018
12913	4	1582	Creb3	cAMP responsive element binding protein 3	1.31407	4.53558	13.4739	3.06778e-11	1.80311e-09	15.9964
66889	X	2750	Rnf128	ring finger protein 128	2.11848	3.22011	13.6241	2.52753e-11	1.51271e-09	15.9558
19280	17	6859	Ptprs	protein tyrosine phosphatase, receptor type, S	0.506796	9.44483	13.7383	2.18408e-11	1.37229e-09	15.8547
15902	12	1272	Id2	inhibitor of DNA binding 2	2.61191	3.03654	13.6887	2.32698e-11	1.43191e-09	15.8536
108058	3	4461	Camk2d	calcium/calmodulin-dependent protein kinase II, delta	1.77335	3.65856	13.39	3.42081e-11	1.94097e-09	15.8303
102857	X	3981	Slc6a8	solute carrier family 6 (neurotransmitter transporter, creatine), member 8	0.599651	7.9016	13.6358	2.49013e-11	1.5071e-09	15.8266
71960	7	6376	Myh14	myosin, heavy polypeptide 14	-0.903241	5.6269	-13.4272	3.25961e-11	1.87112e-09	15.8124
14228	6	2167	Fkbp4	FK506 binding protein 4	-0.552035	9.10557	-13.6838	2.3415e-11	1.43412e-09	15.803
17988	15	2890	Ndrg1	N-myc downstream regulated gene 1	0.819693	5.96577	13.4212	3.28486e-11	1.87194e-09	15.7637
329739	3	5702	Fam102b	family with sequence similarity 102, member B	1.96897	3.22808	13.4434	3.19171e-11	1.85928e-09	15.7619
171543	2	4633	Bmf	BCL2 modifying factor	-0.960142	5.1877	-13.3246	3.72578e-11	2.09587e-09	15.7341
208846	12	6004	Daam1	dishevelled associated activator of morphogenesis 1	0.843452	6.26276	13.4285	3.25387e-11	1.87112e-09	15.7327
18223	7	2733	Numbl	numb-like	0.827424	6.31309	13.4304	3.24592e-11	1.87112e-09	15.7279
14077	4	640	Fabp3	fatty acid binding protein 3, muscle and heart	0.861493	8.87703	13.5912	2.63679e-11	1.56382e-09	15.6974
72324	11	2905	Plxdc1	plexin domain containing 1	-0.996951	5.16994	-13.2901	3.89752e-11	2.17382e-09	15.691
76900	8	1475	Ssbp4	single stranded DNA binding protein 4	-0.762523	6.70459	-13.4249	3.26915e-11	1.87112e-09	15.6614
11556	8	2795	Adrb3	adrenergic receptor, beta 3	0.997472	5.21714	13.2483	4.11732e-11	2.27703e-09	15.6372
13136	1	2527	Cd55	CD55 molecule, decay accelerating factor for complement	1.22813	5.17289	13.2335	4.19843e-11	2.30246e-09	15.6285
108037	10	2280	Shmt2	serine hydroxymethyltransferase 2 (mitochondrial)	-0.627949	7.59628	-13.4452	3.1841e-11	1.85928e-09	15.5958
12814	3	7275	Col11a1	collagen, type XI, alpha 1	1.93259	3.33778	13.2592	4.05882e-11	2.2542e-09	15.5785
233876	7	2511	Hirip3	HIRA interacting protein 3	-0.973725	5.84327	-13.2429	4.14663e-11	2.28361e-09	15.5372
170677	14	4304	Cdhr1	cadherin-related family member 1	0.925421	5.50607	13.1994	4.39125e-11	2.38822e-09	15.5333
22695	7	1765	Zfp36	zinc finger protein 36	1.20698	5.1746	13.1456	4.7141e-11	2.53229e-09	15.5102
17863	10	3420	Myb	myeloblastosis oncogene	-1.65043	3.54243	-13.0905	5.07107e-11	2.69095e-09	15.457
67103	4	2104	Ptgr1	prostaglandin reductase 1	0.851533	5.69995	13.152	4.67423e-11	2.5212e-09	15.441
75974	X	6665	Dock11	dedicator of cytokinesis 11	0.94642	5.31678	13.1067	4.96313e-11	2.65106e-09	15.434
14199	X	2875	Fhl1	four and a half LIM domains 1	0.770088	6.28852	13.2072	4.3459e-11	2.37341e-09	15.43
17215	1	2886	Mcm3	minichromosome maintenance complex component 3	-0.55016	8.67772	-13.3734	3.49572e-11	1.97493e-09	15.4156
99377	2	5073	Sall4	sal-like 4 (Drosophila)	-0.561674	7.86253	-13.3013	3.84086e-11	2.15137e-09	15.3792
12652	12	1882	Chga	chromogranin A	-1.24567	4.47555	-12.9987	5.72894e-11	2.96795e-09	15.371
209039	15	4707	Tns2	tensin 2	0.972833	5.08359	13.0277	5.51181e-11	2.89355e-09	15.3566
11792	14	1185	Apex1	apurinic/apyrimidinic endonuclease 1	-0.745521	6.47448	-13.1718	4.55365e-11	2.46631e-09	15.349
18778	5	552	Pla2g1b	phospholipase A2, group IB, pancreas	-1.25714	4.65351	-12.9279	6.29788e-11	3.20281e-09	15.2634
77097	11	11860	Tanc2	tetratricopeptide repeat, ankyrin repeat and coiled-coil containing 2	1.27048	4.13762	12.9079	6.4688e-11	3.25312e-09	15.2632
12512	10	1037	Cd63	CD63 antigen	0.696888	6.81049	13.1048	4.97567e-11	2.65106e-09	15.221
329650	3	10249	Med12l	mediator complex subunit 12-like	1.03959	5.34204	12.9377	6.21572e-11	3.1824e-09	15.2042
20449	6	8995	St8sia1	ST8 alpha-N-acetyl-neuraminide alpha-2,8-sialyltransferase 1	-0.814448	5.88656	-13.0005	5.71586e-11	2.96795e-09	15.1994
27273	6	3453	Pdk4	pyruvate dehydrogenase kinase, isoenzyme 4	1.23873	4.55881	12.8647	6.85571e-11	3.37811e-09	15.1906
80879	11	2577	Slc16a3	solute carrier family 16 (monocarboxylic acid transporters), member 3	0.827913	6.23359	12.9396	6.19996e-11	3.1824e-09	15.074
18600	4	4758	Padi2	peptidyl arginine deiminase, type II	-0.596524	7.20002	-13.0267	5.5191e-11	2.89355e-09	15.0638
268515	11	10727	Bahcc1	BAH domain and coiled-coil containing 1	-0.732941	6.57229	-12.963	6.00871e-11	3.10063e-09	15.0504
240725	1	4609	Sulf1	sulfatase 1	-1.11824	4.50242	-12.7304	8.21872e-11	3.98973e-09	15.0062
56431	2	1900	Dstn	destrin	0.600511	8.25031	13.0105	5.63968e-11	2.94499e-09	14.9529
50927	4	3155	Nasp	nuclear autoantigenic sperm protein (histone-binding)	-0.605811	9.03059	-13.0373	5.44215e-11	2.87622e-09	14.9333
63953	1	2712	Dusp10	dual specificity phosphatase 10	1.97	3.25369	12.7509	7.99387e-11	3.90954e-09	14.9148
22256	5	2097	Ung	uracil DNA glycosylase	-0.837997	6.26463	-12.8326	7.15832e-11	3.51401e-09	14.914
83965	17	2541	Enpp5	ectonucleotide pyrophosphatase/phosphodiesterase 5	0.950387	4.99728	12.6922	8.65608e-11	4.1407e-09	14.909
73614	X	1254	Rhox13	reproductive homeobox 13	2.23574	2.87601	12.8872	6.65097e-11	3.29443e-09	14.9042
15107	3	1720	Hadh	hydroxyacyl-Coenzyme A dehydrogenase	-0.605132	7.27754	-12.9065	6.48089e-11	3.25312e-09	14.8901
22793	6	2438	Zyx	zyxin	1.23202	4.97316	12.6608	9.03436e-11	4.24421e-09	14.8749
21687	4	4654	Tek	endothelial-specific receptor tyrosine kinase	1.27883	4.75671	12.6326	9.3888e-11	4.39496e-09	14.8595
226169	19	5244	Pprc1	peroxisome proliferative activated receptor, gamma, coactivator-related 1	-0.574745	7.7384	-12.8909	6.61802e-11	3.29443e-09	14.8265
17220	5	2396	Mcm7	minichromosome maintenance complex component 7	-0.550233	8.30438	-12.9236	6.33446e-11	3.20563e-09	14.8263
22271	11	1532	Upp1	uridine phosphorylase 1	-0.570789	8.15097	-12.904	6.50278e-11	3.25312e-09	14.811
85305	8	2173	Kars	lysyl-tRNA synthetase	-0.560136	7.84862	-12.8861	6.66074e-11	3.29443e-09	14.8105
27387	2	3075	Sh2d3c	SH2 domain containing 3C	1.13483	4.7584	12.5861	1.00049e-10	4.6174e-09	14.7923
22715	17	3228	Zfp57	zinc finger protein 57	0.503707	9.16854	12.9271	6.30446e-11	3.20281e-09	14.7724
68794	6	9166	Flnc	filamin C, gamma	1.69499	3.83513	12.5466	1.05606e-10	4.8174e-09	14.7673
53378	4	2553	Sdcbp	syndecan binding protein	0.725194	6.21637	12.7156	8.38518e-11	4.02581e-09	14.7635
14677	5	3193	Gnai1	guanine nucleotide binding protein (G protein), alpha inhibiting 1	1.51541	4.20371	12.5128	1.10632e-10	4.96593e-09	14.7321
14534	11	3033	Kat2a	K(lysine) acetyltransferase 2A	-0.63497	6.8359	-12.723	8.30182e-11	4.0152e-09	14.6826
100303645	7	2232	D7Ertd143e	DNA segment, Chr 7, ERATO Doi 143, expressed	0.865825	6.43248	12.6749	8.86309e-11	4.209e-09	14.6794
18187	1	8122	Nrp2	neuropilin 2	1.10962	4.79418	12.5024	1.12223e-10	5.00488e-09	14.6723
219094	14	3876	Khnyn	KH and NYN domain containing	0.84866	5.83963	12.6015	9.79615e-11	4.55313e-09	14.6631
16565	1	9119	Kif21b	kinesin family member 21B	-0.672995	6.61959	-12.6716	8.90191e-11	4.21218e-09	14.6383
56454	19	3527	Aldh18a1	aldehyde dehydrogenase 18 family, member A1	-0.623328	6.84215	-12.6832	8.76263e-11	4.17643e-09	14.626
17218	8	3422	Mcm5	minichromosome maintenance complex component 5	-0.555054	8.1076	-12.737	8.14532e-11	3.9688e-09	14.5811
71846	8	1373	Syce2	synaptonemal complex central element protein 2	-0.917209	5.16024	-12.4613	1.18767e-10	5.25905e-09	14.5588
67199	18	1077	Pfdn1	prefoldin 1	0.639431	6.94261	12.6295	9.42806e-11	4.39763e-09	14.5445
22142	15	1591	Tuba1a	tubulin, alpha 1A	0.875704	5.83902	12.5021	1.12263e-10	5.00488e-09	14.5243
108911	4	3767	Rcc2	regulator of chromosome condensation 2	-0.602969	8.85351	-12.7189	8.34805e-11	4.02272e-09	14.5012
14605	X	2489	Tsc22d3	TSC22 domain family, member 3	1.44098	4.2269	12.341	1.40281e-10	6.00872e-09	14.4955
21753	6	2442	Tes	testis derived transcript	1.34374	4.40355	12.346	1.39316e-10	5.98694e-09	14.4928
22321	17	4224	Vars	valyl-tRNA synthetase	-0.652463	7.97801	-12.6658	8.97359e-11	4.23082e-09	14.4916
23834	11	4701	Cdc6	cell division cycle 6	-0.801639	5.57319	-12.4474	1.21053e-10	5.3065e-09	14.4773
68612	2	931	Ube2c	ubiquitin-conjugating enzyme E2C	-0.697048	6.92172	-12.5809	1.00759e-10	4.63387e-09	14.4733
14793	6	1488	Cdca3	cell division cycle associated 3	-0.711315	6.96821	-12.5714	1.02081e-10	4.67823e-09	14.4546
74437	X	2029	4933402E13Rik	RIKEN cDNA 4933402E13 gene	2.13182	2.84548	12.4416	1.22036e-10	5.33176e-09	14.3562
234413	8	2718	Zfp961	zinc finger protein 961	0.655734	7.24081	12.517	1.09989e-10	4.95406e-09	14.3519
242667	4	3817	Dlgap3	discs, large (Drosophila) homolog-associated protein 3	-0.709809	6.44491	-12.4492	1.20756e-10	5.3065e-09	14.3482
239217	14	6057	Kctd12	potassium channel tetramerisation domain containing 12	1.37323	3.88187	12.1807	1.7551e-10	7.3029e-09	14.2759
12181	15	2476	Bop1	block of proliferation 1	-0.710381	6.46757	-12.3996	1.29328e-10	5.59441e-09	14.2743
68298	6	4514	Ncapd2	non-SMC condensin I complex, subunit D2	-0.497187	8.49575	-12.5334	1.07542e-10	4.86054e-09	14.2634
66961	19	3177	Neat1	nuclear paraspeckle assembly transcript 1 (non-protein coding)	0.635642	8.7907	12.5434	1.06071e-10	4.8174e-09	14.2588
15526	18	3043	Hspa9	heat shock protein 9	-0.460742	9.90205	-12.5908	9.93978e-11	4.60356e-09	14.2529
76071	5	2382	Jakmip1	janus kinase and microtubule interacting protein 1	-0.821231	5.9828	-12.3234	1.43763e-10	6.12818e-09	14.2385
20674	3	2457	Sox2	SRY (sex determining region Y)-box 2	-0.546628	9.1456	-12.5424	1.0622e-10	4.8174e-09	14.2319
19193	11	1774	Pipox	pipecolic acid oxidase	-0.730691	6.05705	-12.3174	1.44972e-10	6.14934e-09	14.2171
20525	4	2573	Slc2a1	solute carrier family 2 (facilitated glucose transporter), member 1	0.532479	8.52348	12.4729	1.16881e-10	5.19309e-09	14.1767
56360	X	1548	Acot9	acyl-CoA thioesterase 9	0.715349	6.55768	12.3222	1.44005e-10	6.12818e-09	14.1582
17984	7	1652	Ndn	necdin	2.22807	2.66401	12.3559	1.37411e-10	5.92449e-09	14.1489
13211	1	4613	Dhx9	DEAH (Asp-Glu-Ala-His) box polypeptide 9	-0.512672	8.26139	-12.4012	1.29044e-10	5.59441e-09	14.0922
20666	12	8451	Sox11	SRY (sex determining region Y)-box 11	1.36274	3.89584	12.0222	2.19508e-10	8.80316e-09	14.056
20425	11	2065	Shmt1	serine hydroxymethyltransferase 1 (soluble)	-0.709561	6.92343	-12.2846	1.51757e-10	6.39576e-09	14.0503
381813	6	1981	Prmt8	protein arginine N-methyltransferase 8	-1.4151	3.84054	-12.0033	2.2549e-10	8.95605e-09	14.0297
233210	7	6879	Prr12	proline rich 12	-0.678192	6.83651	-12.2576	1.57572e-10	6.59841e-09	14.0215
72462	17	5077	Rrp1b	ribosomal RNA processing 1 homolog B (S. cerevisiae)	-0.543687	7.41372	-12.2995	1.48639e-10	6.28453e-09	14.0183
71981	7	1621	Tdrd12	tudor domain containing 12	-1.0273	4.69097	-12.0285	2.17555e-10	8.77384e-09	14.0067
223739	15	5032	5031439G07Rik	RIKEN cDNA 5031439G07 gene	0.726761	6.18855	12.1664	1.79059e-10	7.42697e-09	13.9874
13649	11	6438	Egfr	epidermal growth factor receptor	1.15446	4.26076	11.9781	2.33712e-10	9.11684e-09	13.9821
327978	11	5989	Slfn5	schlafen 5	1.67347	3.40032	11.985	2.3144e-10	9.11684e-09	13.959
19206	13	4305	Ptch1	patched 1	-0.818964	5.84105	-12.0837	2.01217e-10	8.24173e-09	13.9153
59056	5	4312	Evc	Ellis van Creveld gene syndrome	-0.883669	5.57907	-12.0398	2.14116e-10	8.68862e-09	13.8942
54324	6	5407	Arhgef5	Rho guanine nucleotide exchange factor (GEF) 5	1.4158	3.70527	11.8823	2.67955e-10	1.02393e-08	13.8545
108767	4	1925	Pnrc1	proline-rich nuclear receptor coactivator 1	0.836884	5.35929	11.9809	2.3277e-10	9.11684e-09	13.8504
17754	2	11912	Map1a	microtubule-associated protein 1 A	-1.19577	4.37547	-11.8863	2.66416e-10	1.02103e-08	13.8372
17765	5	4060	Mtf2	metal response element binding transcription factor 2	0.456625	9.37711	12.2643	1.56106e-10	6.55795e-09	13.8179
110521	13	8753	Hivep1	human immunodeficiency virus type I enhancer binding protein 1	0.772377	5.9276	12.0078	2.24043e-10	8.92562e-09	13.7989
107585	12	1868	Dio3	deiodinase, iodothyronine type III	2.71412	2.13118	12.4477	1.21004e-10	5.3065e-09	13.7822
16852	15	800	Lgals1	lectin, galactose binding, soluble 1	0.835349	5.30665	11.9154	2.55551e-10	9.85149e-09	13.7631
53869	9	2333	Rab11a	RAB11A, member RAS oncogene family	0.594963	6.6922	12.0629	2.07199e-10	8.43403e-09	13.7621
16512	15	3583	Kcnh3	potassium voltage-gated channel, subfamily H (eag-related), member 3	-1.09501	4.66757	-11.8415	2.84109e-10	1.07314e-08	13.7408
19645	14	4625	Rb1	retinoblastoma 1	0.869386	5.73403	11.9431	2.45654e-10	9.55426e-09	13.7378
18972	11	1610	Pold2	polymerase (DNA directed), delta 2, regulatory subunit	-0.716749	6.96878	-12.0684	2.05593e-10	8.39473e-09	13.7314
13433	9	5258	Dnmt1	DNA methyltransferase (cytosine-5) 1	-0.489623	9.33844	-12.1945	1.7214e-10	7.18547e-09	13.7184
19300	12	2527	Abcd4	ATP-binding cassette, sub-family D (ALD), member 4	0.641808	6.74349	12.0303	2.17e-10	8.77384e-09	13.7087
268936	17	5973	Brpf3	bromodomain and PHD finger containing, 3	-0.681587	6.52632	-11.9851	2.31405e-10	9.11684e-09	13.6658
11910	1	1977	Atf3	activating transcription factor 3	1.51455	3.45613	11.7614	3.18829e-10	1.17715e-08	13.6642
16574	2	6840	Kif5c	kinesin family member 5C	0.779951	5.62304	11.8801	2.6878e-10	1.0241e-08	13.6609
319901	1	5763	Dsel	dermatan sulfate epimerase-like	1.40057	3.67911	11.7435	3.27171e-10	1.19752e-08	13.6582
242022	3	12348	Frem2	Fras1 related extracellular matrix protein 2	-0.886111	5.04576	-11.793	3.04623e-10	1.14077e-08	13.6161
68743	9	5421	Anln	anillin, actin binding protein	0.503809	9.01517	12.1087	1.94218e-10	8.00507e-09	13.6153
14314	16	3609	Fstl1	follistatin-like 1	0.627424	6.95067	11.984	2.31741e-10	9.11684e-09	13.6144
66991	9	1686	Khdc3	KH domain containing 3, subcortical maternal complex member	-1.13658	4.65074	-11.7503	3.2394e-10	1.19267e-08	13.611
66065	7	1365	Hsd17b14	hydroxysteroid (17-beta) dehydrogenase 14	-1.02066	4.83778	-11.7446	3.26621e-10	1.19752e-08	13.5769
234734	8	4891	Aars	alanyl-tRNA synthetase	-0.456387	9.38423	-12.0986	1.9701e-10	8.09469e-09	13.5753
14257	11	5839	Flt4	FMS-like tyrosine kinase 4	1.5714	3.42741	11.6724	3.62619e-10	1.29859e-08	13.5346
74480	14	7422	Samd4	sterile alpha motif domain containing 4	3.22823	2.09232	12.4086	1.27733e-10	5.56212e-09	13.5284
67628	4	1367	Anp32b	acidic (leucine-rich) nuclear phosphoprotein 32 family, member B	-0.654371	7.78672	-11.9798	2.33129e-10	9.11684e-09	13.5191
17698	X	3840	Msn	moesin	0.580244	8.34432	12.0081	2.23936e-10	8.92562e-09	13.5165
14660	1	7488	Gls	glutaminase	0.696924	7.11965	11.9294	2.50506e-10	9.68551e-09	13.5153
70274	17	1137	Ly6g6e	lymphocyte antigen 6 complex, locus G6E	-0.764837	5.53982	-11.7368	3.30351e-10	1.20275e-08	13.4543
15516	17	2507	Hsp90ab1	heat shock protein 90 alpha (cytosolic), class B member 1	-0.404985	11.8966	-12.1184	1.91584e-10	7.92142e-09	13.4529
72102	6	6435	Dusp11	dual specificity phosphatase 11 (RNA/RNP complex 1-interacting)	0.625525	7.25269	11.8962	2.62669e-10	1.00962e-08	13.4502
71740	1	3504	Nectin4	nectin cell adhesion molecule 4	1.24727	3.92459	11.5746	4.18126e-10	1.46143e-08	13.4191
11848	9	2126	Rhoa	ras homolog family member A	0.573612	8.50735	11.9367	2.47906e-10	9.61334e-09	13.3986
242377	4	5578	Pm20d2	peptidase M20 domain containing 2	1.11286	4.3872	11.5782	4.15941e-10	1.45768e-08	13.3941
67177	8	2191	Cdt1	chromatin licensing and DNA replication factor 1	-0.591648	7.15542	-11.8344	2.86985e-10	1.08089e-08	13.3642
270685	10	4332	Mthfd1l	methylenetetrahydrofolate dehydrogenase (NADP+ dependent) 1-like	-0.597698	6.74357	-11.7945	3.03935e-10	1.14077e-08	13.3539
52635	12	5541	Esyt2	extended synaptotagmin-like protein 2	0.65956	6.53968	11.7615	3.1878e-10	1.17715e-08	13.34
74559	13	5439	Elovl7	ELOVL family member 7, elongation of long chain fatty acids (yeast)	0.661251	6.09692	11.7059	3.45454e-10	1.25079e-08	13.3239
18707	4	5404	Pik3cd	phosphatidylinositol 3-kinase catalytic delta polypeptide	-0.855486	4.96801	-11.5859	4.11313e-10	1.44533e-08	13.3214
72552	8	3169	Hsdl1	hydroxysteroid dehydrogenase like 1	0.811918	5.26506	11.6026	4.01412e-10	1.42197e-08	13.3081
71733	10	3255	Susd2	sushi domain containing 2	0.585165	6.9616	11.7704	3.14712e-10	1.17186e-08	13.296
12447	7	1956	Ccne1	cyclin E1	-0.745909	5.82914	-11.6603	3.69079e-10	1.31483e-08	13.2931
12540	4	2125	Cdc42	cell division cycle 42	0.48327	8.32141	11.8561	2.78186e-10	1.05381e-08	13.2929
18590	5	1019	Pdgfa	platelet derived growth factor, alpha	0.726683	5.94692	11.6601	3.69159e-10	1.31483e-08	13.2814
56047	17	2115	Msln	mesothelin	2.96485	2.21952	12.0218	2.19626e-10	8.80316e-09	13.2812
21853	10	4515	Timeless	timeless circadian clock 1	-0.592335	7.08373	-11.7637	3.17768e-10	1.17715e-08	13.2667
11603	4	6842	Agrn	agrin	0.487974	9.16609	11.8727	2.71646e-10	1.03202e-08	13.2569
76798	5	3358	Srrm4os	serine/arginine repetitive matrix 4, opposite strand	0.876092	5.01738	11.5342	4.43581e-10	1.53e-08	13.2457
93897	5	2988	Fzd10	frizzled class receptor 10	-1.00074	4.63989	-11.5	4.66437e-10	1.58795e-08	13.2412
71766	9	3450	Raver1	ribonucleoprotein, PTB-binding 1	-0.569165	7.24441	-11.7417	3.28001e-10	1.19752e-08	13.2164
56200	10	4743	Ddx21	DEAD (Asp-Glu-Ala-Asp) box polypeptide 21	-0.5114	8.24538	-11.7817	3.09629e-10	1.15621e-08	13.1864
69291	15	6003	1700001L05Rik	RIKEN cDNA 1700001L05 gene	-0.800549	5.64278	-11.5651	4.24012e-10	1.47415e-08	13.1823
17904	10	614	Myl6	myosin, light polypeptide 6, alkali, smooth muscle and non-muscle	0.76702	6.8488	11.6797	3.58821e-10	1.28851e-08	13.1786
14747	5	2845	Cmklr1	chemokine-like receptor 1	-1.03458	4.42178	-11.4395	5.09802e-10	1.71773e-08	13.1777
68925	2	4822	Rpap1	RNA polymerase II associated protein 1	-0.518145	7.6163	-11.731	3.33113e-10	1.20945e-08	13.1642
13824	18	3853	Epb41l4a	erythrocyte membrane protein band 4.1 like 4a	-0.688942	6.11812	-11.5713	4.20199e-10	1.46477e-08	13.1123
26399	11	2064	Map2k6	mitogen-activated protein kinase kinase 6	-1.12491	4.27193	-11.3597	5.73688e-10	1.87514e-08	13.0757
72832	19	2616	Crtac1	cartilage acidic protein 1	-1.17558	4.04706	-11.3456	5.85738e-10	1.90503e-08	13.0741
235036	9	1671	Ppan	peter pan homolog (Drosophila)	-0.698756	6.74503	-11.5961	4.05221e-10	1.4316e-08	13.058
216825	11	4442	Usp22	ubiquitin specific peptidase 22	0.508559	8.1036	11.6863	3.55402e-10	1.27974e-08	13.0567
320558	2	5688	Sycp2	synaptonemal complex protein 2	1.63092	3.2205	11.338	5.92458e-10	1.92212e-08	13.0327
21386	5	5082	Tbx3	T-box 3	0.485359	8.64024	11.6881	3.54464e-10	1.27974e-08	13.0175
19108	X	3216	Prkx	protein kinase, X-linked	0.947234	5.23816	11.3998	5.40611e-10	1.803e-08	13.0123
20229	X	1116	Sat1	spermidine/spermine N1-acetyl transferase 1	0.610308	6.41541	11.5257	4.49154e-10	1.54112e-08	13.0034
68449	7	3614	Tbc1d10b	TBC1 domain family, member 10b	0.672268	6.50626	11.5303	4.4613e-10	1.53476e-08	12.9984
13807	6	2631	Eno2	enolase 2, gamma neuronal	0.796139	5.21528	11.3783	5.58107e-10	1.84725e-08	12.9791
77574	6	3738	Tcaf1	TRPM8 channel-associated factor 1	1.39837	3.65381	11.2494	6.75881e-10	2.12951e-08	12.9464
75745	12	3584	Rian	RNA imprinted and accumulated in nucleus	0.493971	8.71496	11.6153	3.94027e-10	1.3996e-08	12.9024
17450	16	3050	Morc1	microrchidia 1	-0.526066	7.41209	-11.5396	4.4012e-10	1.52207e-08	12.8952
18597	X	2761	Pdha1	pyruvate dehydrogenase E1 alpha 1	0.471343	8.49775	11.5914	4.08027e-10	1.43764e-08	12.8821
229731	3	3383	Slc25a24	solute carrier family 25 (mitochondrial carrier, phosphate carrier), member 24	2.44058	2.38252	11.5	4.66401e-10	1.58795e-08	12.8792
17342	6	5178	Mitf	microphthalmia-associated transcription factor	-0.700342	5.76288	-11.375	5.60805e-10	1.8515e-08	12.8736
21453	18	4013	Tcof1	treacle ribosome biogenesis factor 1	-0.568962	7.99821	-11.5557	4.29887e-10	1.49061e-08	12.8667
66412	7	3955	Arrdc4	arrestin domain containing 4	-0.623437	6.62897	-11.4586	4.95711e-10	1.68323e-08	12.8647
192216	X	4082	Tmem47	transmembrane protein 47	0.808382	5.16061	11.2852	6.40768e-10	2.03545e-08	12.8472
66515	17	5529	Cul7	cullin 7	0.565014	6.74985	11.4494	5.02439e-10	1.69728e-08	12.8394
50796	19	2251	Dmrt1	doublesex and mab-3 related transcription factor 1	-0.980571	4.56503	-11.2247	7.01368e-10	2.19313e-08	12.8378
100383	4	2662	Bsdc1	BSD domain containing 1	0.63187	6.31511	11.3924	5.46581e-10	1.81368e-08	12.8166
66422	7	634	Dctpp1	dCTP pyrophosphatase 1	-0.800219	6.1237	-11.3679	5.66697e-10	1.86505e-08	12.8053
58801	18	2654	Pmaip1	phorbol-12-myristate-13-acetate-induced protein 1	0.839155	5.07731	11.2471	6.7825e-10	2.13185e-08	12.8033
74551	14	3400	Pck2	phosphoenolpyruvate carboxykinase 2 (mitochondrial)	-0.705489	5.94084	-11.3226	6.06148e-10	1.95204e-08	12.7642
16818	4	2298	Lck	lymphocyte protein tyrosine kinase	-1.46173	3.42201	-11.1257	8.1368e-10	2.46792e-08	12.7596
12614	15	11050	Celsr1	cadherin, EGF LAG seven-pass G-type receptor 1	-0.580062	6.82795	-11.3942	5.45133e-10	1.81347e-08	12.7394
16779	9	5624	Lamb2	laminin, beta 2	0.553381	7.1135	11.4062	5.35513e-10	1.79055e-08	12.728
70458	16	1266	2610318N02Rik	RIKEN cDNA 2610318N02 gene	-1.09331	4.22961	-11.1243	8.15328e-10	2.46792e-08	12.7263
16952	19	1395	Anxa1	annexin A1	2.54472	2.34015	11.409	5.33326e-10	1.78853e-08	12.7151
276770	11	2017	Eif5a	eukaryotic translation initiation factor 5A	-0.462702	9.12931	-11.5097	4.59814e-10	1.57357e-08	12.7124
12577	7	1942	Cdkn1c	cyclin-dependent kinase inhibitor 1C (P57)	1.30624	4.03752	11.0942	8.53132e-10	2.55881e-08	12.7062
22228	7	4133	Ucp2	uncoupling protein 2 (mitochondrial, proton carrier)	-0.548015	7.20646	-11.366	5.68344e-10	1.86505e-08	12.6517
50492	10	2585	Thop1	thimet oligopeptidase 1	-0.612679	6.31473	-11.2855	6.40549e-10	2.03545e-08	12.6462
17454	3	3772	Mov10	Moloney leukemia virus 10	0.490992	8.26362	11.4087	5.33545e-10	1.78853e-08	12.6225
77938	7	5199	Fam53b	family with sequence similarity 53, member B	-0.868895	5.07969	-11.1295	8.08958e-10	2.46564e-08	12.6153
75705	15	3854	Eif4b	eukaryotic translation initiation factor 4B	-0.455848	9.66541	-11.4517	5.00783e-10	1.69606e-08	12.5888
20174	7	1675	Ruvbl2	RuvB-like protein 2	-0.499271	7.57358	-11.3306	5.98924e-10	1.9383e-08	12.5608
230082	4	4483	Nol6	nucleolar protein family 6 (RNA-associated)	-0.560372	7.02447	-11.2846	6.41369e-10	2.03545e-08	12.5471
216156	10	2954	Wdr18	WD repeat domain 18	-0.609623	6.22742	-11.2091	7.17934e-10	2.23514e-08	12.5422
54631	7	5661	Nphs1	nephrosis 1, nephrin	-0.712875	5.55562	-11.1333	8.04395e-10	2.45762e-08	12.5387
21366	6	6169	Slc6a6	solute carrier family 6 (neurotransmitter transporter, taurine), member 6	-0.456653	8.48614	-11.365	5.69177e-10	1.86505e-08	12.5365
11740	X	1238	Slc25a5	solute carrier family 25 (mitochondrial carrier, adenine nucleotide translocator), member 5	-0.592799	7.67139	-11.3119	6.15876e-10	1.9785e-08	12.5232
13032	7	2472	Ctsc	cathepsin C	0.686345	6.27896	11.1919	7.36675e-10	2.27726e-08	12.5161
94040	12	11962	Clmn	calmin	-0.672112	5.92266	-11.1528	7.81116e-10	2.40331e-08	12.5059
100503426	X	1890	#N/A	#N/A	-0.470791	8.78947	-11.3575	5.75555e-10	1.87657e-08	12.5028
100213	4	5402	Rusc2	RUN and SH3 domain containing 2	0.621283	6.22475	11.1729	7.57929e-10	2.33745e-08	12.4937
67946	4	2435	Spata6	spermatogenesis associated 6	0.813217	5.30297	11.0597	8.98811e-10	2.67743e-08	12.4786
14450	16	3329	Gart	phosphoribosylglycinamide formyltransferase	-0.506228	8.60397	-11.3258	6.03254e-10	1.9475e-08	12.4675
66642	2	2731	Ctnnbl1	catenin, beta like 1	-0.669093	6.07781	-11.128	8.10783e-10	2.46564e-08	12.4417
230249	4	5902	AI314180	expressed sequence AI314180	0.678297	5.81578	11.0767	8.75988e-10	2.61539e-08	12.414
12527	6	1192	Cd9	CD9 antigen	0.452198	8.98142	11.3073	6.20049e-10	1.98219e-08	12.4131
242521	4	4217	Klhl9	kelch-like 9	0.741865	5.39945	11.0288	9.41892e-10	2.76198e-08	12.4125
11828	4	1763	Aqp3	aquaporin 3	0.662466	7.3635	11.1952	7.33013e-10	2.2713e-08	12.3769
21991	6	1601	Tpi1	triosephosphate isomerase 1	0.475738	8.11108	11.2384	6.87107e-10	2.15453e-08	12.3727
70508	16	8742	Bbx	bobby sox homolog (Drosophila)	0.777396	6.09132	11.0774	8.7505e-10	2.61539e-08	12.3716
80876	7	627	Ifitm2	interferon induced transmembrane protein 2	-0.737849	7.87597	-11.2233	7.02765e-10	2.19313e-08	12.3689
12282	9	4432	Hyou1	hypoxia up-regulated 1	-0.527556	7.86037	-11.1984	7.29527e-10	2.26585e-08	12.3306
72900	17	1472	Ndufv2	NADH dehydrogenase (ubiquinone) flavoprotein 2	-0.564344	7.02397	-11.1439	7.91625e-10	2.42426e-08	12.3296
78890	5	3784	Trmt44	tRNA methyltransferase 44	0.795636	5.24966	10.9471	1.06626e-09	3.09877e-08	12.3124
232023	6	2886	Vopp1	vesicular, overexpressed in cancer, prosurvival protein 1	1.45946	3.30021	10.8176	1.30002e-09	3.68103e-08	12.29
16832	6	1290	Ldhb	lactate dehydrogenase B	-0.424461	9.68883	-11.2502	6.7511e-10	2.12951e-08	12.2772
214597	9	4221	Sidt2	SID1 transmembrane family, member 2	0.556646	6.66536	11.0475	9.15534e-10	2.71491e-08	12.2311
52530	11	1004	Nhp2	NHP2 ribonucleoprotein	-0.533699	6.79695	-11.0402	9.25702e-10	2.73886e-08	12.1958
70021	14	1410	Nt5dc2	5'-nucleotidase domain containing 2	-0.65641	5.79012	-10.9335	1.08867e-09	3.15689e-08	12.1868
11931	1	2422	Atp1b1	ATPase, Na+/K+ transporting, beta 1 polypeptide	-0.452241	8.51831	-11.1228	8.17179e-10	2.46792e-08	12.159
270672	X	4348	Map3k15	mitogen-activated protein kinase kinase kinase 15	1.17413	3.846	10.7216	1.50737e-09	4.12464e-08	12.1493
16653	6	4670	Kras	Kirsten rat sarcoma viral oncogene homolog	0.523323	7.12225	11.0328	9.36084e-10	2.75714e-08	12.1489
66165	7	1244	Bccip	BRCA2 and CDKN1A interacting protein	-0.567946	6.44993	-10.9709	1.02834e-09	2.99522e-08	12.1368
11987	5	7179	Slc7a1	solute carrier family 7 (cationic amino acid transporter, y+ system), member 1	-0.502676	7.62641	-11.0561	9.0373e-10	2.68598e-08	12.1299
14704	19	1699	Gng3	guanine nucleotide binding protein (G protein), gamma 3	1.10169	4.67329	10.7571	1.42682e-09	3.97055e-08	12.1151
11426	4	17637	Macf1	microtubule-actin crosslinking factor 1	0.478092	10.0796	11.1509	7.83395e-10	2.40467e-08	12.0982
234593	8	2738	Ndrg4	N-myc downstream regulated gene 4	0.79967	5.4122	10.827	1.28134e-09	3.64306e-08	12.0968
67268	17	1779	Myl12a	myosin, light chain 12A, regulatory, non-sarcomeric	0.525172	7.10772	10.998	9.8693e-10	2.881e-08	12.096
16008	1	1306	Igfbp2	insulin-like growth factor binding protein 2	0.463766	9.2858	11.1148	8.27034e-10	2.49194e-08	12.0935
107767	13	3588	Scamp1	secretory carrier membrane protein 1	0.769153	5.43628	10.8174	1.30031e-09	3.68103e-08	12.0767
20539	8	3513	Slc7a5	solute carrier family 7 (cationic amino acid transporter, y+ system), member 5	-0.502612	8.19136	-11.034	9.34433e-10	2.75714e-08	12.0459
99929	3	4154	Tiparp	TCDD-inducible poly(ADP-ribose) polymerase	0.656419	5.80961	10.8343	1.26712e-09	3.61047e-08	12.0351
117160	11	3456	Ttyh2	tweety family member 2	-0.576266	6.41372	-10.9007	1.1445e-09	3.29692e-08	12.032
67760	15	4628	Slc38a2	solute carrier family 38, member 2	0.461347	8.28049	11.0287	9.41942e-10	2.76198e-08	12.0318
240185	18	6731	9430020K01Rik	RIKEN cDNA 9430020K01 gene	0.932649	5.22709	10.7578	1.42541e-09	3.97055e-08	12.0235
245404	X	3461	Dcaf12l1	DDB1 and CUL4 associated factor 12-like 1	1.26306	4.04185	10.6465	1.69338e-09	4.53889e-08	12.0212
13682	16	3174	Eif4a2	eukaryotic translation initiation factor 4A2	0.441758	10.1323	11.1033	8.41534e-10	2.52981e-08	12.0204
383491	1	2593	Prdm14	PR domain containing 14	-0.881683	5.04912	-10.7329	1.48132e-09	4.07037e-08	12.0034
14766	8	3334	Adgrg1	adhesion G protein-coupled receptor G1	-0.783743	5.26775	-10.7487	1.44538e-09	4.01369e-08	11.9893
225372	18	2062	Apbb3	amyloid beta (A4) precursor protein-binding, family B, member 3	1.05784	5.00506	10.7	1.55846e-09	4.24673e-08	11.9732
74377	17	2867	Hsf2bp	heat shock transcription factor 2 binding protein	-0.609905	6.50348	-10.8692	1.20101e-09	3.42956e-08	11.9691
19250	1	10746	Ptpn14	protein tyrosine phosphatase, non-receptor type 14	0.620961	6.74563	10.881	1.17942e-09	3.37526e-08	11.9599
52480	7	2193	Snhg14	small nucleolar RNA host gene 14	0.935168	4.80375	10.6727	1.62604e-09	4.37627e-08	11.9584
52696	10	2676	Zwint	ZW10 interactor	0.531397	7.25259	10.9056	1.1359e-09	3.28658e-08	11.9341
22381	X	1018	Wbp5	WW domain binding protein 5	0.638439	7.26262	10.8978	1.14958e-09	3.3043e-08	11.9222
102991	X	2203	AU022751	expressed sequence AU022751	1.73935	2.91249	10.5932	1.84017e-09	4.87254e-08	11.8943
11745	5	1597	Anxa3	annexin A3	3.08598	1.6108	11.3092	6.18321e-10	1.9815e-08	11.8816
30945	15	4276	Rnf19a	ring finger protein 19A	0.730405	5.38502	10.6841	1.59745e-09	4.33493e-08	11.8737
100678	5	1537	Psph	phosphoserine phosphatase	-0.887702	5.20762	-10.6634	1.64966e-09	4.43076e-08	11.8667
67092	2	2357	Gatm	glycine amidinotransferase (L-arginine:glycine amidinotransferase)	2.32083	2.34348	10.7239	1.50191e-09	4.11831e-08	11.8427
16590	5	5182	Kit	kit oncogene	-0.468816	8.3817	-10.9029	1.14068e-09	3.29314e-08	11.8238
27979	5	2966	Eif3b	eukaryotic translation initiation factor 3, subunit B	-0.491559	8.21303	-10.8925	1.159e-09	3.32408e-08	11.8208
225523	18	4554	Cep120	centrosomal protein 120	0.525947	6.84707	10.7999	1.33579e-09	3.75713e-08	11.8156
72486	14	3456	Rnf219	ring finger protein 219	1.24962	3.64836	10.4983	2.13478e-09	5.46496e-08	11.8134
68617	17	7278	Mtcl1	microtubule crosslinking factor 1	-0.520619	7.02887	-10.8146	1.30593e-09	3.68898e-08	11.811
70350	15	1855	Basp1	brain abundant, membrane attached signal protein 1	1.10853	4.81185	10.5609	1.93517e-09	5.07286e-08	11.7856
71592	1	7372	Pogk	pogo transposable element with KRAB domain	1.4195	3.74117	10.4794	2.19913e-09	5.60779e-08	11.7824
73333	3	2110	Slc25a31	solute carrier family 25 (mitochondrial carrier; adenine nucleotide translocator), member 31	2.5717	2.91931	10.5436	1.98835e-09	5.15045e-08	11.76
17920	9	7868	Myo6	myosin VI	0.595168	6.68776	10.7408	1.46319e-09	4.03832e-08	11.7446
170753	3	13844	Zfp704	zinc finger protein 704	-0.539189	6.91765	-10.7447	1.45439e-09	4.03017e-08	11.7134
27206	X	6604	Nrk	Nik related kinase	2.11662	2.51651	10.5557	1.95125e-09	5.09464e-08	11.7016
208080	9	1381	Ubap1l	ubiquitin-associated protein 1-like	-1.30429	3.4897	-10.4247	2.39706e-09	6.04199e-08	11.701
66356	7	5613	Knop1	lysine rich nucleolar protein 1	-0.503711	7.07787	-10.7388	1.46777e-09	4.0416e-08	11.6843
20624	11	3333	Eftud2	elongation factor Tu GTP binding domain containing 2	-0.472421	7.79294	-10.7752	1.38751e-09	3.89423e-08	11.6705
18115	13	3526	Nnt	nicotinamide nucleotide transhydrogenase	-0.585875	6.61328	-10.6747	1.62094e-09	4.37382e-08	11.6431
231991	6	2873	Creb5	cAMP responsive element binding protein 5	3.30213	1.81154	11.0226	9.50684e-10	2.78139e-08	11.6424
11853	3	1056	Rhoc	ras homolog family member C	0.832784	5.65024	10.5635	1.92754e-09	5.06297e-08	11.6372
17210	3	3489	Mcl1	myeloid cell leukemia sequence 1	0.427446	8.91504	10.801	1.33347e-09	3.75713e-08	11.6233
20358	18	6894	Sema6a	sema domain, transmembrane domain (TM), and cytoplasmic domain, (semaphorin) 6A	2.14927	2.5334	10.4996	2.1306e-09	5.46493e-08	11.6226
14843	5	1665	Gsx2	GS homeobox 2	1.82723	2.56311	10.4684	2.23758e-09	5.68372e-08	11.6206
320011	1	9029	Uggt1	UDP-glucose glycoprotein glucosyltransferase 1	-0.443541	8.39535	-10.7586	1.4235e-09	3.97055e-08	11.5931
22390	7	3419	Wee1	WEE 1 homolog 1 (S. pombe)	-0.585432	6.26794	-10.5941	1.83738e-09	4.87254e-08	11.5668
22210	11	2125	Ube2b	ubiquitin-conjugating enzyme E2B	0.516312	7.2727	10.6744	1.62179e-09	4.37382e-08	11.5631
235604	9	3031	Camkv	CaM kinase-like vesicle-associated	-0.910522	4.63043	-10.3888	2.53694e-09	6.34575e-08	11.5243
21849	7	3242	Trim28	tripartite motif-containing 28	-0.475071	9.86731	-10.7712	1.39624e-09	3.91036e-08	11.5112
73192	10	5989	Xpot	exportin, tRNA (nuclear export receptor for tRNAs)	-0.45884	7.89459	-10.6794	1.60911e-09	4.35758e-08	11.5079
53895	17	1207	Clpp	caseinolytic mitochondrial matrix peptidase proteolytic subunit	-0.629071	5.84244	-10.5101	2.0957e-09	5.38596e-08	11.5037
228961	2	2097	Npepl1	aminopeptidase-like 1	0.763301	5.73211	10.4836	2.18454e-09	5.58142e-08	11.492
66752	5	3970	4933404O12Rik	RIKEN cDNA 4933404O12 gene	-0.82293	4.7108	-10.3775	2.58293e-09	6.41182e-08	11.4917
22042	16	4914	Tfrc	transferrin receptor	0.531951	9.4767	10.7407	1.46349e-09	4.03832e-08	11.4887
68421	1	5392	Lmbrd1	LMBR1 domain containing 1	0.876133	4.61326	10.3504	2.69598e-09	6.66722e-08	11.4726
16649	3	3726	Kpna4	karyopherin (importin) alpha 4	0.543769	7.07395	10.5933	1.83986e-09	4.87254e-08	11.4563
56347	7	2882	Eif3c	eukaryotic translation initiation factor 3, subunit C	-0.49116	9.07373	-10.6973	1.56517e-09	4.25616e-08	11.4453
16451	4	5299	Jak1	Janus kinase 1	0.592074	6.6716	10.5503	1.96763e-09	5.117e-08	11.4409
76843	1	4202	Dtl	denticleless E3 ubiquitin protein ligase	-0.506681	7.01984	-10.5715	1.90351e-09	5.01059e-08	11.4223
12567	10	1347	Cdk4	cyclin-dependent kinase 4	-0.468208	8.19653	-10.6342	1.72618e-09	4.61737e-08	11.4093
50789	14	4264	Fbxl3	F-box and leucine-rich repeat protein 3	0.51335	6.85436	10.5417	1.99434e-09	5.15578e-08	11.4002
108083	11	5053	Pip4k2b	phosphatidylinositol-5-phosphate 4-kinase, type II, beta	-0.534946	6.59113	-10.5215	2.05852e-09	5.3008e-08	11.3989
64058	10	1901	Perp	PERP, TP53 apoptosis effector	1.2987	4.30288	10.2685	3.07118e-09	7.41326e-08	11.3967
17216	6	3371	Mcm2	minichromosome maintenance complex component 2	-0.442487	8.34305	-10.6276	1.7439e-09	4.65524e-08	11.3868
66310	17	1108	Dpy30	dpy-30, histone methyltransferase complex regulatory subunit	-0.630671	6.99347	-10.5444	1.98597e-09	5.15045e-08	11.383
27407	5	2573	Abcf2	ATP-binding cassette, sub-family F (GCN20), member 2	-0.480335	7.22092	-10.5569	1.94752e-09	5.09464e-08	11.3756
212632	4	5300	Iffo2	intermediate filament family orphan 2	0.885255	4.79833	10.3037	2.90373e-09	7.11387e-08	11.3684
18598	3	2352	Pdha2	pyruvate dehydrogenase E1 alpha 2	1.79532	2.5823	10.2914	2.9613e-09	7.22789e-08	11.368
17907	7	755	Mylpf	myosin light chain, phosphorylatable, fast skeletal muscle	0.952535	4.5209	10.2747	3.04108e-09	7.38648e-08	11.3666
19347	7	4956	Dennd5a	DENN/MADD domain containing 5A	0.506414	7.05986	10.5298	2.03192e-09	5.24258e-08	11.3547
18424	14	1737	Otx2	orthodenticle homeobox 2	-0.826803	4.96225	-10.2933	2.95227e-09	7.21928e-08	11.3135
20740	2	8081	Sptan1	spectrin alpha, non-erythrocytic 1	0.431718	8.55063	10.5737	1.89698e-09	5.01059e-08	11.2846
217351	11	8726	Tnrc6c	trinucleotide repeat containing 6C	-0.530504	7.05246	-10.4695	2.23354e-09	5.68372e-08	11.2533
11951	11	868	Atp5g1	ATP synthase, H+ transporting, mitochondrial F0 complex, subunit C1 (subunit 9)	-0.797644	5.13045	-10.2709	3.05963e-09	7.40313e-08	11.2467
83557	4	3480	Lin28a	lin-28 homolog A (C. elegans)	-0.465413	7.63356	-10.4662	2.24531e-09	5.69231e-08	11.1868
14118	2	9900	Fbn1	fibrillin 1	1.46937	3.01696	10.1067	3.98182e-09	9.12407e-08	11.183
67434	15	8600	Ankrd33b	ankyrin repeat domain 33B	0.909789	4.70869	10.1672	3.61251e-09	8.44014e-08	11.1613
12412	11	1274	Cbx1	chromobox 1	-0.502078	6.88224	-10.3856	2.54977e-09	6.35358e-08	11.1373
27966	9	1537	Rrp9	RRP9, small subunit (SSU) processome component, homolog (yeast)	-0.526778	6.5636	-10.3522	2.68836e-09	6.66094e-08	11.1273
11752	14	1871	Anxa8	annexin A8	1.25981	3.75385	10.0651	4.25842e-09	9.58328e-08	11.1237
17999	9	5494	Nedd4	neural precursor cell expressed, developmentally down-regulated 4	-0.36907	10.9944	-10.5714	1.90377e-09	5.01059e-08	11.1181
226250	19	4075	Afap1l2	actin filament associated protein 1-like 2	1.04573	4.27549	10.0767	4.17932e-09	9.42829e-08	11.0827
12310	7	1489	Calca	calcitonin/calcitonin-related polypeptide, alpha	0.837145	4.91844	10.1373	3.7903e-09	8.79283e-08	11.0752
21927	11	3709	Tnfaip1	tumor necrosis factor, alpha-induced protein 1 (endothelial)	0.576705	6.25648	10.2743	3.04318e-09	7.38648e-08	11.0548
14425	2	3684	Galnt3	UDP-N-acetyl-alpha-D-galactosamine:polypeptide N-acetylgalactosaminyltransferase 3	2.13095	2.26272	10.1641	3.6302e-09	8.46637e-08	11.0404
21983	9	3722	Tpbg	trophoblast glycoprotein	1.04675	4.0345	10.0314	4.49739e-09	1.0025e-07	11.0389
16332	7	5096	Inppl1	inositol polyphosphate phosphatase-like 1	0.498026	7.00552	10.3303	2.78354e-09	6.85788e-08	11.0358
57319	10	1791	Smpdl3a	sphingomyelin phosphodiesterase, acid-like 3A	2.66021	1.72042	10.4461	2.31749e-09	5.86397e-08	11.0283
102791	9	1629	Tcta	T cell leukemia translocation altered gene	1.82483	3.42672	9.99549	4.76777e-09	1.05204e-07	11.0256
21781	8	1700	Tfdp1	transcription factor Dp 1	-0.602204	6.30448	-10.2607	3.10996e-09	7.47931e-08	11.0183
102614	9	1346	Rpp25	ribonuclease P/MRP 25 subunit	-0.672027	5.57481	-10.178	3.54998e-09	8.33864e-08	11.011
228889	2	2592	Ddx27	DEAD (Asp-Glu-Ala-Asp) box polypeptide 27	-0.524655	6.89705	-10.3076	2.88609e-09	7.08388e-08	11.0075
94353	9	911	Hmgn3	high mobility group nucleosomal binding domain 3	1.92644	2.79503	10.0244	4.54874e-09	1.01223e-07	11.0058
19285	11	3218	Ptrf	polymerase I and transcript release factor	0.663699	5.73439	10.1826	3.52389e-09	8.32209e-08	10.9974
71514	4	3488	Sfpq	splicing factor proline/glutamine rich (polypyrimidine tract binding protein associated)	-0.418483	8.77793	-10.4051	2.47234e-09	6.21976e-08	10.9918
12452	5	2494	Ccng2	cyclin G2	0.952313	5.00864	10.0844	4.1278e-09	9.32813e-08	10.9763
432554	11	2275	Gm12183	DEAD (Asp-Glu-Ala-Asp) box polypeptide 5 pseudogene	1.57318	2.79347	9.99182	4.7963e-09	1.05656e-07	10.9726
17069	15	2301	Ly6e	lymphocyte antigen 6 complex, locus E	-0.600427	6.06713	-10.207	3.38857e-09	8.03146e-08	10.9696
72685	4	5596	Dnajc6	DnaJ heat shock protein family (Hsp40) member C6	-0.686161	5.88168	-10.181	3.53323e-09	8.32914e-08	10.9604
69737	2	4562	Ttl	tubulin tyrosine ligase	0.749237	5.12728	10.09	4.09098e-09	9.27689e-08	10.958
12466	5	2060	Cct6a	chaperonin containing Tcp1, subunit 6a (zeta)	-0.442708	8.8862	-10.3831	2.56007e-09	6.36715e-08	10.9479
68816	17	1215	Ppil1	peptidylprolyl isomerase (cyclophilin)-like 1	-0.620791	5.94155	-10.1754	3.56482e-09	8.34358e-08	10.9396
13690	7	7760	Eif4g2	eukaryotic translation initiation factor 4, gamma 2	-0.378422	9.59106	-10.4037	2.47805e-09	6.22219e-08	10.9338
269180	1	6817	Inpp4a	inositol polyphosphate-4-phosphatase, type I	0.771721	4.91839	10.0521	4.34918e-09	9.76108e-08	10.9333
74035	4	3978	Nol9	nucleolar protein 9	-0.4866	7.03485	-10.2706	3.06134e-09	7.40313e-08	10.929
72151	5	1730	Rfc5	replication factor C (activator 1) 5	-0.495776	6.92505	-10.2432	3.19818e-09	7.66336e-08	10.8975
26943	2	3694	Serinc3	serine incorporator 3	0.487293	7.06026	10.2492	3.16762e-09	7.60404e-08	10.8952
29859	15	2383	Sult4a1	sulfotransferase family 4A, member 1	0.605885	5.78435	10.1263	3.85784e-09	8.88658e-08	10.8936
15586	9	2179	Hyal1	hyaluronoglucosaminidase 1	0.688287	5.7252	10.1093	3.96541e-09	9.1024e-08	10.8786
100019	4	17959	Mdn1	midasin AAA ATPase 1	-0.450083	9.04841	-10.3454	2.71749e-09	6.70774e-08	10.8746
15983	9	1980	Ifrd2	interferon-related developmental regulator 2	-0.643865	5.73129	-10.0999	4.02552e-09	9.17609e-08	10.8526
12955	9	1185	Cryab	crystallin, alpha B	2.18665	2.41697	9.98793	4.8268e-09	1.06149e-07	10.8317
70572	14	4595	Ipo5	importin 5	-0.389128	9.22958	-10.3246	2.80902e-09	6.90765e-08	10.8279
668940	2	6163	Myh7b	myosin, heavy chain 7B, cardiac muscle, beta	0.557694	6.3137	10.119	3.90344e-09	8.97586e-08	10.7882
56695	1	3501	Pnkd	paroxysmal nonkinesiogenic dyskinesia	-0.571567	6.12497	-10.1031	4.00523e-09	9.1479e-08	10.787
71801	4	2920	Plekhf2	pleckstrin homology domain containing, family F (with FYVE domain) member 2	0.580659	6.98245	10.1754	3.56476e-09	8.34358e-08	10.7844
381411	2	2168	Accsl	1-aminocyclopropane-1-carboxylate synthase (non-functional)-like	-0.914113	4.30942	-9.89504	5.61693e-09	1.2069e-07	10.7674
17304	7	2126	Mfge8	milk fat globule-EGF factor 8 protein	0.509227	8.11375	10.2353	3.23863e-09	7.74612e-08	10.7662
20133	7	3997	Rrm1	ribonucleotide reductase M1	-0.47122	7.64852	-10.2076	3.38565e-09	8.03146e-08	10.7602
78893	9	2853	Cnot10	CCR4-NOT transcription complex, subunit 10	-0.465471	7.1968	-10.1791	3.54394e-09	8.33864e-08	10.7588
112415	7	4739	Zfp607b	zinc finger protein 607B	0.697073	5.41279	10.0006	4.72814e-09	1.04732e-07	10.7558
100502991	11	1750	#N/A	#N/A	0.901453	4.36805	9.87485	5.8059e-09	1.23938e-07	10.7333
50783	8	942	Lsm4	LSM4 homolog, U6 small nuclear RNA and mRNA degradation associated	-0.579036	6.53094	-10.1029	4.00617e-09	9.1479e-08	10.7209
68066	11	1674	Slc25a39	solute carrier family 25, member 39	-0.472404	7.79377	-10.1921	3.47087e-09	8.21168e-08	10.7209
18221	4	1347	Nudc	nudC nuclear distribution protein	-0.633696	7.21494	-10.1497	3.71532e-09	8.6495e-08	10.7092
15481	9	2104	Hspa8	heat shock protein 8	-0.443897	8.42531	-10.2129	3.35717e-09	8.00044e-08	10.7014
50995	7	2524	Uba2	ubiquitin-like modifier activating enzyme 2	-0.474076	8.41353	-10.208	3.38342e-09	8.03146e-08	10.6943
216188	10	6030	Aldh1l2	aldehyde dehydrogenase 1 family, member L2	-1.86855	2.60763	-9.82894	6.26052e-09	1.31924e-07	10.6918
11522	3	1334	Adh1	alcohol dehydrogenase 1 (class I)	2.38393	2.2772	9.94319	5.19177e-09	1.12663e-07	10.6905
83797	15	3153	Smarcd1	SWI/SNF related, matrix associated, actin dependent regulator of chromatin, subfamily d, member 1	-0.473391	7.28458	-10.1329	3.81694e-09	8.82338e-08	10.6725
14319	19	866	Fth1	ferritin heavy polypeptide 1	-0.537309	8.90442	-10.2154	3.34368e-09	7.9828e-08	10.6699
29820	14	4777	Tnfrsf19	tumor necrosis factor receptor superfamily, member 19	-1.24856	3.43932	-9.77663	6.82422e-09	1.42755e-07	10.6691
16195	13	5452	Il6st	interleukin 6 signal transducer	-0.480912	6.83722	-10.0939	4.0652e-09	9.23442e-08	10.6608
19703	X	1418	Renbp	renin binding protein	0.499544	6.93287	10.0976	4.04104e-09	9.19547e-08	10.6597
230484	4	3567	Usp1	ubiquitin specific peptidase 1	-0.570433	6.78212	-10.0874	4.10798e-09	9.29935e-08	10.6584
100503606	12	10677	#N/A	#N/A	0.72342	5.611	9.95618	5.0829e-09	1.10797e-07	10.6457
226757	1	7047	Wdr26	WD repeat domain 26	0.436229	7.7595	10.1408	3.76879e-09	8.75843e-08	10.6403
72043	2	4573	Sulf2	sulfatase 2	-0.572582	7.65457	-10.1346	3.80682e-09	8.81555e-08	10.6386
104383	19	2013	Rcor2	REST corepressor 2	-0.59941	6.1692	-10.0093	4.66196e-09	1.03567e-07	10.6233
14235	6	4365	Foxm1	forkhead box M1	-0.528151	6.64596	-10.0502	4.36271e-09	9.7747e-08	10.6151
21681	11	1132	Alyref	Aly/REF export factor	-0.517307	6.69828	-10.0477	4.3805e-09	9.79782e-08	10.6033
13885	14	1618	Esd	esterase D/formylglutathione hydrolase	0.613605	6.20779	9.98194	4.87407e-09	1.07009e-07	10.5782
12889	5	2192	Cplx1	complexin 1	-3.09582	1.41801	-10.2888	2.97352e-09	7.24422e-08	10.5763
13132	15	4631	Dab2	disabled 2, mitogen-responsive phosphoprotein	1.69033	2.78901	9.73503	7.3101e-09	1.51844e-07	10.5659
11564	15	2109	Adsl	adenylosuccinate lyase	-0.560959	6.46515	-9.99758	4.75164e-09	1.05025e-07	10.5547
332221	17	2705	Zscan10	zinc finger and SCAN domain containing 10	-0.531016	6.37543	-9.9723	4.95117e-09	1.08339e-07	10.5262
20706	13	1930	Serpinb9b	serine (or cysteine) peptidase inhibitor, clade B, member 9b	3.027	1.29635	10.3859	2.54881e-09	6.35358e-08	10.5121
12226	10	5010	Btg1	B cell translocation gene 1, anti-proliferative	0.65894	6.74185	9.97374	4.93955e-09	1.08265e-07	10.4817
67168	14	2468	Lpar6	lysophosphatidic acid receptor 6	1.57233	2.90529	9.66045	8.27364e-09	1.69177e-07	10.4658
56441	9	1998	Nat6	N-acetyltransferase 6	0.669365	5.81621	9.87284	5.82499e-09	1.24143e-07	10.4657
69065	2	1569	Chac1	ChaC, cation transport regulator 1	-1.42296	3.23997	-9.64271	8.52174e-09	1.72368e-07	10.4568
16456	1	2482	F11r	F11 receptor	0.57536	6.19071	9.88868	5.67575e-09	1.21755e-07	10.4233
11838	15	3057	Arc	activity regulated cytoskeletal-associated protein	0.551123	6.28881	9.88531	5.70717e-09	1.2204e-07	10.4004
53761	17	6727	Prrc2a	proline-rich coiled-coil 2A	-0.444364	9.22168	-10.0645	4.26265e-09	9.58328e-08	10.3959
13404	15	2192	Dmc1	DNA meiotic recombinase 1	-0.747381	5.0265	-9.7441	7.20114e-09	1.49818e-07	10.3897
19165	1	2049	Psen2	presenilin 2	0.770453	5.0082	9.7303	7.36758e-09	1.52796e-07	10.379
20610	10	2493	Sumo3	small ubiquitin-like modifier 3	-0.550227	6.76807	-9.91485	5.43775e-09	1.17418e-07	10.3703
19075	10	1533	Prim1	DNA primase, p49 subunit	-0.551381	6.74025	-9.91143	5.46828e-09	1.17883e-07	10.3685
15277	6	5513	Hk2	hexokinase 2	0.387935	9.1509	10.04	4.43529e-09	9.90348e-08	10.3601
24017	3	2864	Rnf13	ring finger protein 13	0.659826	5.53616	9.77004	6.89892e-09	1.43759e-07	10.3441
94244	5	1394	Fkbp6	FK506 binding protein 6	-0.610012	5.80714	-9.8027	6.53692e-09	1.37307e-07	10.3395
240058	17	4366	Cpne5	copine V	-0.955936	4.52787	-9.65935	8.28879e-09	1.69223e-07	10.3393
54451	12	2560	Cpsf3	cleavage and polyadenylation specificity factor 3	-0.487672	6.92307	-9.9058	5.5189e-09	1.18779e-07	10.3336
70450	11	3967	Unc13d	unc-13 homolog D (C. elegans)	1.35954	3.0916	9.56616	9.6846e-09	1.91457e-07	10.3291
68018	13	5363	Col4a3bp	collagen, type IV, alpha 3 (Goodpasture antigen) binding protein	0.619329	5.71843	9.7723	6.87321e-09	1.43451e-07	10.3125
18988	9	2522	Pou2f3	POU domain, class 2, transcription factor 3	-0.847026	4.7289	-9.65149	8.39791e-09	1.70389e-07	10.2891
57320	4	903	Park7	Parkinson disease (autosomal recessive, early onset) 7	-0.541677	6.83951	-9.86385	5.91162e-09	1.25785e-07	10.2742
17131	18	4441	Smad7	SMAD family member 7	0.512608	6.76167	9.84868	6.06069e-09	1.28125e-07	10.2643
140570	15	6556	Plxnb2	plexin B2	0.4179	8.1903	9.93704	5.24415e-09	1.13612e-07	10.2598
69171	1	2738	Cnppd1	cyclin Pas1/PHO80 domain containing 1	0.912269	4.5298	9.60681	9.04785e-09	1.81054e-07	10.2585
329679	3	7095	Fnip2	folliculin interacting protein 2	0.403653	8.2817	9.93435	5.26728e-09	1.13925e-07	10.2475
78593	7	3913	Nrip3	nuclear receptor interacting protein 3	1.06248	3.80262	9.5202	1.04611e-08	2.03698e-07	10.219
98415	1	6096	Nucks1	nuclear casein kinase and cyclin-dependent kinase substrate 1	-0.386906	9.05928	-9.95263	5.11244e-09	1.11126e-07	10.2184
11520	4	1887	Plin2	perilipin 2	0.733472	5.79314	9.71346	7.57613e-09	1.56133e-07	10.2017
77963	4	4242	Hook1	hook microtubule tethering protein 1	0.49581	7.12994	9.83729	6.17522e-09	1.30336e-07	10.1965
14701	6	4363	Gng12	guanine nucleotide binding protein (G protein), gamma 12	0.622479	5.64432	9.6888	7.8926e-09	1.61638e-07	10.1843
14181	5	1159	Fgfbp1	fibroblast growth factor binding protein 1	3.79809	0.893394	10.7142	1.52478e-09	4.1636e-08	10.1837
243300	5	3516	Nyap1	neuronal tyrosine-phosphorylated phosphoinositide 3-kinase adaptor 1	0.796883	4.98803	9.60827	9.02576e-09	1.80888e-07	10.1763
57914	5	1360	Crlf2	cytokine receptor-like factor 2	0.821414	4.77478	9.58296	9.41594e-09	1.86992e-07	10.1727
110052	13	2602	Dek	DEK oncogene (DNA binding)	-0.462944	7.68174	-9.8556	5.99219e-09	1.27087e-07	10.1659
102566	9	2599	Ano10	anoctamin 10	1.06135	3.90615	9.49312	1.09488e-08	2.11349e-07	10.1616
65254	5	5021	Dpysl5	dihydropyrimidinase-like 5	0.732234	5.31503	9.63244	8.66888e-09	1.74536e-07	10.1538
12795	4	2367	Plk3	polo-like kinase 3	0.759125	5.1651	9.59354	9.25081e-09	1.83991e-07	10.1163
16412	8	4194	Itgb1	integrin beta 1 (fibronectin receptor beta)	0.493177	7.67788	9.82385	6.31325e-09	1.32821e-07	10.1144
12695	4	8809	Patj	PATJ, crumbs cell polarity complex component	0.716291	5.04918	9.57868	9.48369e-09	1.88052e-07	10.1119
22682	19	2834	Zfand5	zinc finger, AN1-type domain 5	0.666356	6.18906	9.6998	7.74981e-09	1.58962e-07	10.1047
17219	1	2901	Mcm6	minichromosome maintenance complex component 6	-0.422896	8.55516	-9.86191	5.93046e-09	1.25981e-07	10.1015
16372	13	2463	Irx2	Iroquois related homeobox 2 (Drosophila)	1.22879	3.45925	9.4235	1.23144e-08	2.34941e-07	10.0881
67041	15	3482	Oxct1	3-oxoacid CoA transferase 1	0.436153	7.61688	9.79833	6.58426e-09	1.3808e-07	10.0764
70652	3	2292	Tmem144	transmembrane protein 144	0.855667	4.45283	9.48979	1.10104e-08	2.12225e-07	10.0703
243725	6	9547	Ppp1r9a	protein phosphatase 1, regulatory (inhibitor) subunit 9A	0.622608	5.97765	9.65313	8.37509e-09	1.7019e-07	10.0612
75475	15	3970	Oplah	5-oxoprolinase (ATP-hydrolysing)	0.844178	4.83172	9.52311	1.04102e-08	2.03045e-07	10.0607
225908	19	5597	Myrf	myelin regulatory factor	-1.13061	3.7021	-9.40994	1.26004e-08	2.39007e-07	10.0377
229524	3	1825	Msto1	misato 1, mitochondrial distribution and morphology regulator	-0.564872	5.90921	-9.63318	8.65817e-09	1.74536e-07	10.0309
72655	9	1005	Snhg5	small nucleolar RNA host gene 5	-0.645736	5.63535	-9.6025	9.1132e-09	1.82083e-07	10.0306
52666	10	2387	Arhgef25	Rho guanine nucleotide exchange factor (GEF) 25	0.591208	5.65526	9.59888	9.16853e-09	1.8291e-07	10.0275
17756	1	5520	Map2	microtubule-associated protein 2	1.07584	4.02361	9.41439	1.25059e-08	2.3798e-07	10.0135
622434	3	5205	Arhgef26	Rho guanine nucleotide exchange factor (GEF) 26	3.08678	1.37054	9.95838	5.0647e-09	1.10638e-07	10.0108
12287	2	7290	Cacna1b	calcium channel, voltage-dependent, N type, alpha 1B subunit	1.38137	3.19443	9.36653	1.35635e-08	2.53244e-07	10.0018
18263	12	2547	Odc1	ornithine decarboxylase, structural 1	-0.492149	7.19155	-9.7209	7.48321e-09	1.54704e-07	9.98641
18415	3	3558	Hspa4l	heat shock protein 4 like	1.06431	3.76988	9.37451	1.33809e-08	2.50548e-07	9.97661
108097	3	4277	Prkab2	protein kinase, AMP-activated, beta 2 non-catalytic subunit	0.720059	5.34585	9.5278	1.03284e-08	2.02052e-07	9.96797
15370	15	2477	Nr4a1	nuclear receptor subfamily 4, group A, member 1	0.602746	5.99638	9.59497	9.22861e-09	1.83829e-07	9.9573
432582	11	4002	Ccdc92b	coiled-coil domain containing 92B	-1.24384	3.70907	-9.36127	1.36854e-08	2.55155e-07	9.95595
56095	11	2865	Ftsj3	FtsJ RNA methyltransferase homolog 3 (E. coli)	-0.517284	7.49969	-9.71774	7.52249e-09	1.55271e-07	9.94848
71780	8	1838	Isyna1	myo-inositol 1-phosphate synthase A1	-0.655233	5.67777	-9.53976	1.01231e-08	1.98627e-07	9.9147
20482	3	6717	Skil	SKI-like	0.492416	6.62761	9.6254	8.77129e-09	1.76327e-07	9.90172
66645	14	2375	Pspc1	paraspeckle protein 1	-0.523207	6.86285	-9.63557	8.62381e-09	1.74164e-07	9.88055
224807	17	3237	Tmem63b	transmembrane protein 63b	0.447779	7.31038	9.6554	8.34346e-09	1.70074e-07	9.86356
68585	11	6674	Rtn4	reticulon 4	0.390896	8.39562	9.70529	7.6795e-09	1.57767e-07	9.84745
11647	4	2516	Alpl	alkaline phosphatase, liver/bone/kidney	-0.467384	8.51999	-9.71145	7.60135e-09	1.56406e-07	9.84708
432467	10	2168	Hnrnph3	heterogeneous nuclear ribonucleoprotein H3	-0.577099	6.38851	-9.5678	9.65804e-09	1.9122e-07	9.83512
66875	1	3668	Swt1	SWT1 RNA endoribonuclease homolog (S. cerevisiae)	0.517761	6.38592	9.56168	9.75756e-09	1.92319e-07	9.83042
69772	3	1172	Bdh2	3-hydroxybutyrate dehydrogenase, type 2	1.65217	2.55824	9.2888	1.54842e-08	2.8227e-07	9.81897
22393	5	3564	Wfs1	Wolfram syndrome 1 homolog (human)	-0.646308	5.54966	-9.46212	1.15364e-08	2.21387e-07	9.80484
13643	11	3215	Efnb3	ephrin B3	-1.29452	3.19608	-9.24314	1.67428e-08	3.01027e-07	9.79345
17919	18	6647	Myo5b	myosin VB	1.25815	3.46703	9.22975	1.71318e-08	3.05506e-07	9.7611
66570	15	1342	Cenpm	centromere protein M	-0.829168	5.30386	-9.40123	1.27879e-08	2.41581e-07	9.75043
66830	8	4304	Nacc1	nucleus accumbens associated 1, BEN and BTB (POZ) domain containing	-0.502263	7.66473	-9.6087	9.01928e-09	1.80888e-07	9.74444
193736	17	1835	Zbtb12	zinc finger and BTB domain containing 12	-0.8321	4.71709	-9.3313	1.44014e-08	2.65483e-07	9.74134
93736	11	10165	Aff4	AF4/FMR2 family, member 4	0.412227	8.65417	9.65406	8.36204e-09	1.70188e-07	9.73899
67451	16	2891	Pkp2	plakophilin 2	0.67763	5.26322	9.38052	1.32451e-08	2.48361e-07	9.72771
77065	1	3252	Ints7	integrator complex subunit 7	-0.578896	5.89326	-9.45512	1.16734e-08	2.23689e-07	9.72645
268739	14	5643	Arhgef40	Rho guanine nucleotide exchange factor (GEF) 40	1.20232	3.93392	9.23556	1.6962e-08	3.02889e-07	9.72283
73673	9	883	Rec114	REC114 meiotic recombination protein	-0.726387	5.62082	-9.41334	1.25281e-08	2.3798e-07	9.70778
110826	7	815	Etfb	electron transferring flavoprotein, beta polypeptide	-0.64451	5.89436	-9.43956	1.19844e-08	2.29312e-07	9.70019
17758	9	5666	Map4	microtubule-associated protein 4	0.417018	9.12805	9.64813	8.44514e-09	1.71083e-07	9.6941
225288	18	5409	Fhod3	formin homology 2 domain containing 3	-0.757426	5.0246	-9.33503	1.43103e-08	2.64175e-07	9.68805
108682	8	3596	Gpt2	glutamic pyruvate transaminase (alanine aminotransferase) 2	-0.506618	6.51612	-9.49392	1.09341e-08	2.11349e-07	9.68591
66912	12	1871	Bzw2	basic leucine zipper and W2 domains 2	-0.458532	7.46406	-9.56254	9.74345e-09	1.92319e-07	9.68416
75687	8	4134	Fam65a	family with sequence similarity 65, member A	0.704013	5.7957	9.4134	1.25268e-08	2.3798e-07	9.68297
269356	2	3201	Slc4a11	solute carrier family 4, sodium bicarbonate transporter-like, member 11	0.597639	5.73707	9.39996	1.28153e-08	2.41684e-07	9.66774
59043	5	2408	Wsb2	WD repeat and SOCS box-containing 2	0.729696	6.5135	9.47235	1.13389e-08	2.18028e-07	9.66004
21771	8	2249	Cirh1a	cirrhosis, autosomal recessive 1A (human)	-0.459744	6.93057	-9.51047	1.06337e-08	2.06178e-07	9.65453
100515	5	6882	Zfp518b	zinc finger protein 518B	-0.552739	5.99232	-9.42392	1.23058e-08	2.34941e-07	9.65356
16551	19	4819	Kif11	kinesin family member 11	-0.432014	7.56365	-9.54036	1.01129e-08	1.98627e-07	9.63565
74868	15	3644	Tmem65	transmembrane protein 65	0.728112	4.97294	9.29309	1.53713e-08	2.80602e-07	9.63307
69806	11	2742	Slc39a11	solute carrier family 39 (metal ion transporter), member 11	-0.609127	5.83232	-9.39358	1.29549e-08	2.43473e-07	9.63099
53356	9	1068	Eif3g	eukaryotic translation initiation factor 3, subunit G	-0.445308	7.31017	-9.51943	1.04747e-08	2.03698e-07	9.62525
330814	8	8188	Adgrl1	adhesion G protein-coupled receptor L1	-0.459085	7.72355	-9.53666	1.01759e-08	1.99365e-07	9.61382
57278	7	2407	Bcam	basal cell adhesion molecule	0.424261	7.6115	9.52558	1.03669e-08	2.02502e-07	9.60703
51902	2	5565	Rnf24	ring finger protein 24	0.882263	4.64798	9.23645	1.69361e-08	3.02889e-07	9.59986
57746	14	4913	Piwil2	piwi-like RNA-mediated gene silencing 2	0.758665	4.67683	9.23632	1.69397e-08	3.02889e-07	9.59042
20135	12	2180	Rrm2	ribonucleotide reductase M2	-0.43269	7.83699	-9.51584	1.05382e-08	2.04628e-07	9.56685
19274	17	5569	Ptprm	protein tyrosine phosphatase, receptor type, M	2.01992	1.98945	9.23918	1.6857e-08	3.0225e-07	9.56396
70673	4	8608	Prdm16	PR domain containing 16	-0.727975	4.70979	-9.22504	1.72708e-08	3.07149e-07	9.5555
12176	7	1756	Bnip3	BCL2/adenovirus E1B interacting protein 3	0.697437	5.49184	9.30476	1.50682e-08	2.76608e-07	9.55154
13850	14	2035	Ephx2	epoxide hydrolase 2, cytoplasmic	-0.516237	7.86821	-9.50504	1.07312e-08	2.07761e-07	9.54546
99512	3	4223	Wdr47	WD repeat domain 47	0.903499	4.26533	9.14663	1.97662e-08	3.43731e-07	9.51006
12385	18	3676	Ctnna1	catenin (cadherin associated protein), alpha 1	0.419513	9.38155	9.55025	9.94637e-09	1.95746e-07	9.50695
68058	3	2989	Chd1l	chromodomain helicase DNA binding protein 1-like	-0.640211	5.49489	-9.27927	1.57386e-08	2.8532e-07	9.49633
22286	7	1160	Utf1	undifferentiated embryonic cell transcription factor 1	-0.672867	5.56743	-9.28659	1.5543e-08	2.82948e-07	9.4956
70333	7	2248	Cd3eap	CD3E antigen, epsilon polypeptide associated protein	-0.896828	4.42527	-9.15536	1.94706e-08	3.40268e-07	9.48813
217721	12	3435	Mfsd7c	major facilitator superfamily domain containing 7C	0.946402	4.02124	9.11029	2.1047e-08	3.62501e-07	9.48595
236732	X	3718	Rbm10	RNA binding motif protein 10	-0.61903	5.77303	-9.29973	1.51979e-08	2.78537e-07	9.47815
235505	9	5867	Cd109	CD109 antigen	0.755101	4.94951	9.20069	1.80087e-08	3.18542e-07	9.47669
333654	7	3130	Ppp1r13l	protein phosphatase 1, regulatory (inhibitor) subunit 13 like	0.682831	5.8454	9.29905	1.52157e-08	2.78537e-07	9.47282
26893	5	1094	Cops6	COP9 signalosome subunit 6	-0.447816	6.86248	-9.40106	1.27914e-08	2.41581e-07	9.47259
72344	11	5609	Usp36	ubiquitin specific peptidase 36	-0.535377	6.20267	-9.33875	1.42198e-08	2.63247e-07	9.46704
20588	9	5673	Smarcc1	SWI/SNF related, matrix associated, actin dependent regulator of chromatin, subfamily c, member 1	-0.468501	8.46064	-9.47205	1.13447e-08	2.18028e-07	9.43695
216795	11	3318	Wnt9a	wingless-type MMTV integration site family, member 9A	1.94784	2.1643	9.11539	2.08621e-08	3.5979e-07	9.43447
70423	10	3605	Tspan15	tetraspanin 15	-0.691407	5.33173	-9.21065	1.77028e-08	3.14404e-07	9.40874
21423	10	3547	Tcf3	transcription factor 3	-0.449986	7.40801	-9.39307	1.29659e-08	2.43473e-07	9.39433
104175	7	4092	Sbk1	SH3-binding kinase 1	-0.589588	5.76563	-9.24593	1.6663e-08	3.00163e-07	9.38443
319817	2	8967	Rc3h2	ring finger and CCCH-type zinc finger domains 2	0.48571	6.84458	9.34459	1.40792e-08	2.61382e-07	9.38153
68281	10	2419	4930430F08Rik	RIKEN cDNA 4930430F08 gene	0.703265	4.89613	9.13888	2.00325e-08	3.47309e-07	9.37656
27279	17	965	Tnfrsf12a	tumor necrosis factor receptor superfamily, member 12a	1.32068	3.39171	8.9996	2.55092e-08	4.24839e-07	9.37317
384009	4	2019	Glipr2	GLI pathogenesis-related 2	0.689719	5.48541	9.1991	1.80577e-08	3.18979e-07	9.36687
23969	17	4268	Pacsin1	protein kinase C and casein kinase substrate in neurons 1	-1.20221	3.56582	-9.00995	2.50533e-08	4.17779e-07	9.36659
14375	15	2113	Xrcc6	X-ray repair complementing defective repair in Chinese hamster cells 6	-0.531812	6.22498	-9.28164	1.56749e-08	2.84953e-07	9.36269
241576	2	3827	Ldlrad3	low density lipoprotein receptor class A domain containing 3	-0.674694	5.10162	-9.15071	1.96274e-08	3.42552e-07	9.34821
103012	X	6565	Firre	functional intergenic repeating RNA element	0.4197	8.14891	9.40444	1.27185e-08	2.40897e-07	9.34581
83383	16	2113	Tfap4	transcription factor AP4	-0.84651	4.53086	-9.08482	2.19963e-08	3.75467e-07	9.3443
19718	5	1518	Rfc2	replication factor C (activator 1) 2	-0.520106	6.32194	-9.27602	1.58263e-08	2.86512e-07	9.33603
54525	19	6966	Syt7	synaptotagmin VII	-1.06947	3.43544	-8.98516	2.61601e-08	4.34026e-07	9.33427
211651	6	4780	Fancd2	Fanconi anemia, complementation group D2	-0.485778	6.69382	-9.29577	1.53011e-08	2.79709e-07	9.3117
433766	4	1886	Trim63	tripartite motif-containing 63	0.591474	5.7496	9.19595	1.8156e-08	3.19854e-07	9.30696
14864	3	1186	Gstm3	glutathione S-transferase, mu 3	-1.06134	3.63186	-8.97787	2.64955e-08	4.3848e-07	9.30093
23825	19	821	Banf1	barrier to autointegration factor 1	-0.454232	7.27347	-9.32694	1.45088e-08	2.67088e-07	9.29238
13731	16	3440	Emp2	epithelial membrane protein 2	0.911415	4.65908	9.06056	2.29419e-08	3.90012e-07	9.28954
237542	10	7152	Osbpl8	oxysterol binding protein-like 8	0.566154	5.86313	9.19822	1.80853e-08	3.19037e-07	9.2887
68015	16	2297	Trap1	TNF receptor-associated protein 1	-0.405213	7.98941	-9.34285	1.4121e-08	2.61788e-07	9.24994
75320	6	6433	Etnk1	ethanolamine kinase 1	0.388818	8.61405	9.37094	1.34623e-08	2.51713e-07	9.24858
16780	1	4055	Lamb3	laminin, beta 3	1.47777	3.31762	8.9075	2.99694e-08	4.8615e-07	9.22042
57436	6	1773	Gabarapl1	gamma-aminobutyric acid (GABA) A receptor-associated protein-like 1	0.466744	6.65168	9.22727	1.72048e-08	3.06391e-07	9.20199
72972	14	7540	Ccser2	coiled-coil serine rich 2	0.680825	6.43038	9.20428	1.78979e-08	3.1701e-07	9.20123
66131	9	1211	Tipin	timeless interacting protein	-0.443504	6.94368	-9.24562	1.66719e-08	3.00163e-07	9.18797
66146	4	3826	Tmem57	transmembrane protein 57	-0.746112	5.35619	-9.08471	2.20003e-08	3.75467e-07	9.18186
19205	10	2933	Ptbp1	polypyrimidine tract binding protein 1	-0.352582	9.24504	-9.35853	1.37493e-08	2.55984e-07	9.18
20867	19	2173	Stip1	stress-induced phosphoprotein 1	-0.483762	8.5383	-9.32103	1.46555e-08	2.69411e-07	9.16558
22051	5	1760	Trip6	thyroid hormone receptor interactor 6	0.923322	4.94117	9.01412	2.48717e-08	4.15279e-07	9.15348
170749	11	5692	Mtmr4	myotubularin related protein 4	0.502708	6.62441	9.19397	1.82178e-08	3.20512e-07	9.14777
67134	2	1895	Nop56	NOP56 ribonucleoprotein	-0.40381	7.89504	-9.27979	1.57246e-08	2.8532e-07	9.14718
60599	4	5392	Trp53inp1	transformation related protein 53 inducible nuclear protein 1	0.378556	9.41666	9.34586	1.40489e-08	2.61189e-07	9.14647
238317	12	7373	Elmsan1	ELM2 and Myb/SANT-like domain containing 1	-0.46951	7.42337	-9.24749	1.66184e-08	3.00024e-07	9.1361
16891	18	3787	Lipg	lipase, endothelial	1.09201	3.6689	8.87206	3.18958e-08	5.09206e-07	9.12032
72507	9	3928	Dzip1l	DAZ interacting protein 1-like	0.926125	4.02779	8.8995	3.03936e-08	4.89397e-07	9.11431
74007	10	5955	Btbd11	BTB (POZ) domain containing 11	-0.80719	4.46935	-8.94657	2.7986e-08	4.58516e-07	9.10992
226153	19	3488	Peo1	progressive external ophthalmoplegia 1 (human)	-0.681474	4.88751	-8.98743	2.60568e-08	4.3286e-07	9.10094
244650	8	7847	Phlpp2	PH domain and leucine rich repeat protein phosphatase 2	0.90669	4.07639	8.88645	3.10987e-08	4.98911e-07	9.08295
12651	15	1707	Chkb	choline kinase beta	0.510695	6.2702	9.12374	2.0563e-08	3.55567e-07	9.08087
68713	7	840	Ifitm1	interferon induced transmembrane protein 1	-0.482293	6.89714	-9.17997	1.86622e-08	3.27211e-07	9.07799
66870	6	6685	Serbp1	serpine1 mRNA binding protein 1	-0.539302	10.2516	-9.33587	1.42898e-08	2.64169e-07	9.07281
68020	12	1242	Apopt1	apoptogenic, mitochondrial 1	-0.723356	5.09595	-8.98243	2.62852e-08	4.3555e-07	9.05107
12514	11	1008	Cd68	CD68 antigen	0.526301	6.73293	9.14641	1.97737e-08	3.43731e-07	9.0474
12338	X	3554	Capn6	calpain 6	1.15098	3.40033	8.80733	3.57533e-08	5.62568e-07	9.03481
15273	10	9768	Hivep2	human immunodeficiency virus type I enhancer binding protein 2	1.50177	2.88079	8.78923	3.6917e-08	5.74669e-07	9.02113
319278	9	1683	A230050P20Rik	RIKEN cDNA A230050P20 gene	-0.76102	4.94599	-8.9451	2.80578e-08	4.58755e-07	9.01501
105352	13	2768	Dusp22	dual specificity phosphatase 22	1.07185	3.64981	8.8032	3.60156e-08	5.63986e-07	9.00056
52670	11	1575	Cpsf4l	cleavage and polyadenylation specific factor 4-like	-0.963328	4.89145	-8.92472	2.9078e-08	4.72273e-07	8.99414
277360	2	6530	Prex1	phosphatidylinositol-3,4,5-trisphosphate-dependent Rac exchange factor 1	-0.532304	5.8371	-9.03003	2.41922e-08	4.07567e-07	8.98635
22224	8	3236	Usp10	ubiquitin specific peptidase 10	-0.410936	7.65855	-9.17583	1.87957e-08	3.28912e-07	8.98496
13033	7	1954	Ctsd	cathepsin D	0.368412	9.23048	9.24183	1.67806e-08	3.01293e-07	8.97515
22146	15	1977	Tuba1c	tubulin, alpha 1C	-0.476656	6.73096	-9.09711	2.1533e-08	3.70384e-07	8.95338
16907	10	3371	Lmnb2	lamin B2	-0.510765	6.12528	-9.03133	2.41376e-08	4.07567e-07	8.93498
26894	6	2265	Cops7a	COP9 signalosome subunit 7A	-0.473028	6.73859	-9.08628	2.19408e-08	3.75467e-07	8.93285
18451	10	4043	P4ha1	procollagen-proline, 2-oxoglutarate 4-dioxygenase (proline 4-hydroxylase), alpha 1 polypeptide	0.475471	6.87705	9.09033	2.17872e-08	3.73776e-07	8.92578
207521	19	5770	Dtx4	deltex 4, E3 ubiquitin ligase	1.44472	2.78525	8.73013	4.09973e-08	6.23378e-07	8.91639
627049	6	3895	Zfp800	zinc finger protein 800	0.862864	4.31686	8.81492	3.52771e-08	5.55742e-07	8.91299
23808	8	2517	Ash2l	ash2 (absent, small, or homeotic)-like (Drosophila)	-0.363895	8.89673	-9.19126	1.83029e-08	3.21576e-07	8.90812
16582	8	3762	Kifc3	kinesin family member C3	-1.26096	2.92721	-8.72113	4.16584e-08	6.32696e-07	8.90496
68087	11	1714	Dcakd	dephospho-CoA kinase domain containing	-0.571881	6.29215	-9.02702	2.43194e-08	4.08135e-07	8.89873
21788	2	3780	Tfpi	tissue factor pathway inhibitor	0.625193	5.69568	8.96006	2.7333e-08	4.50068e-07	8.89791
218756	14	7389	Slc4a7	solute carrier family 4, sodium bicarbonate cotransporter, member 7	0.495819	6.46523	9.03988	2.37811e-08	4.02712e-07	8.89785
216505	11	2243	Pik3ip1	phosphoinositide-3-kinase interacting protein 1	0.828346	4.30115	8.80497	3.59028e-08	5.637e-07	8.89709
16905	3	3327	Lmna	lamin A	0.707853	5.26346	8.90616	3.00401e-08	4.86695e-07	8.88945
18521	15	2880	Pcbp2	poly(rC) binding protein 2	-0.355992	9.53806	-9.20473	1.7884e-08	3.1701e-07	8.88756
18783	1	2846	Pla2g4a	phospholipase A2, group IVA (cytosolic, calcium-dependent)	2.45843	1.36479	9.02798	2.42786e-08	4.07974e-07	8.87645
14105	4	5499	Srsf10	serine/arginine-rich splicing factor 10	-0.446861	7.20137	-9.07841	2.22422e-08	3.79101e-07	8.85866
73379	16	6487	Dcbld2	discoidin, CUB and LCCL domain containing 2	0.462752	6.51177	9.01856	2.46804e-08	4.12934e-07	8.85132
18140	17	3651	Uhrf1	ubiquitin-like, containing PHD and RING finger domains, 1	-0.346623	9.54568	-9.17961	1.86735e-08	3.27211e-07	8.84227
64705	15	2884	Dpys	dihydropyrimidinase	-0.502887	6.07171	-8.97255	2.67426e-08	4.41455e-07	8.83897
70223	18	2650	Nars	asparaginyl-tRNA synthetase	-0.363411	8.64496	-9.14018	1.99875e-08	3.46989e-07	8.83573
18548	13	2516	Pcsk1	proprotein convertase subtilisin/kexin type 1	1.51249	2.61631	8.68661	4.42999e-08	6.64347e-07	8.83001
15510	1	2332	Hspd1	heat shock protein 1 (chaperonin)	-0.432834	8.2723	-9.11603	2.08393e-08	3.5979e-07	8.82257
110637	9	3464	Grik4	glutamate receptor, ionotropic, kainate 4	-1.03011	3.61188	-8.7037	4.29712e-08	6.47466e-07	8.81899
14457	11	7072	Gas7	growth arrest specific 7	0.846692	4.1447	8.74102	4.02117e-08	6.12855e-07	8.81013
83921	19	6667	Tmem2	transmembrane protein 2	-0.478555	6.77259	-9.01811	2.46998e-08	4.12934e-07	8.80558
22375	12	2883	Wars	tryptophanyl-tRNA synthetase	-0.464607	6.81185	-9.01929	2.46487e-08	4.12934e-07	8.80195
16783	8	2255	Lamp1	lysosomal-associated membrane protein 1	0.34634	9.33407	9.14752	1.97356e-08	3.43731e-07	8.79984
14719	8	2345	Got2	glutamatic-oxaloacetic transaminase 2, mitochondrial	-0.442253	7.01517	-9.03153	2.41293e-08	4.07567e-07	8.79672
114663	18	1386	Impa2	inositol (myo)-1(or 4)-monophosphatase 2	-0.54364	6.02113	-8.9394	2.83393e-08	4.6257e-07	8.78907
231915	5	3934	Uspl1	ubiquitin specific peptidase like 1	-0.525257	6.1013	-8.94484	2.80706e-08	4.58755e-07	8.78391
18158	4	780	Nppb	natriuretic peptide type B	4.75475	0.384583	10.3977	2.50161e-09	6.26933e-08	8.77826
30054	14	5148	Rnf17	ring finger protein 17	-0.410129	7.81035	-9.06099	2.29249e-08	3.90012e-07	8.76497
74760	19	2320	Rab3il1	RAB3A interacting protein (rabin3)-like 1	-0.665712	5.27357	-8.84335	3.35502e-08	5.32376e-07	8.76429
74018	1	7038	Als2	amyotrophic lateral sclerosis 2 (juvenile)	0.490903	6.61619	8.96967	2.68776e-08	4.43125e-07	8.74737
68114	10	3717	Mum1	melanoma associated antigen (mutated) 1	-0.598488	5.82845	-8.89578	3.05932e-08	4.92005e-07	8.74729
79456	15	3651	Recql4	RecQ protein-like 4	-0.648657	5.16338	-8.81765	3.5107e-08	5.54395e-07	8.73995
18128	2	9489	Notch1	notch 1	0.392426	7.62011	9.03066	2.41657e-08	4.07567e-07	8.73041
58207	2	2591	Slc43a3	solute carrier family 43, member 3	1.31091	2.89698	8.60879	5.09133e-08	7.39823e-07	8.70972
66848	10	3954	Fuca2	fucosidase, alpha-L- 2, plasma	0.588703	5.55005	8.83471	3.40655e-08	5.39246e-07	8.69953
230935	4	2944	Dnajc11	DnaJ heat shock protein family (Hsp40) member C11	-0.479189	6.764	-8.95661	2.74985e-08	4.52224e-07	8.69601
230868	4	2000	Igsf21	immunoglobulin superfamily, member 21	-1.40804	2.71022	-8.59893	5.18216e-08	7.49698e-07	8.69044
67472	3	2807	Mtfr1	mitochondrial fission regulator 1	0.547266	6.75622	8.94834	2.78991e-08	4.57664e-07	8.68896
21429	11	4806	Ubtf	upstream binding transcription factor, RNA polymerase I	-0.405285	8.03405	-9.02849	2.42574e-08	4.07974e-07	8.68592
69053	16	4074	1810013L24Rik	RIKEN cDNA 1810013L24 gene	0.457975	6.59663	8.93356	2.86308e-08	4.66166e-07	8.68451
66932	10	5249	Rexo1	REX1, RNA exonuclease 1	-0.458815	6.51956	-8.92785	2.89185e-08	4.70267e-07	8.6811
56442	10	2879	Serinc1	serine incorporator 1	0.53111	6.3439	8.89965	3.03858e-08	4.89397e-07	8.66617
21676	7	9962	Tead1	TEA domain family member 1	0.431743	8.8049	9.04852	2.34268e-08	3.9774e-07	8.66045
67095	9	4886	Trak1	trafficking protein, kinesin binding 1	0.420233	7.41644	8.97485	2.66354e-08	4.4024e-07	8.65103
666806	12	1872	Gm8300	predicted gene 8300	5.35041	0.390676	10.5965	1.8305e-09	4.87254e-08	8.64418
58198	8	5258	Sall1	sal-like 1 (Drosophila)	-0.418908	7.73784	-8.98933	2.59707e-08	4.31977e-07	8.64286
23871	9	5060	Ets1	E26 avian leukemia oncogene 1, 5' domain	1.82895	2.29695	8.60612	5.11576e-08	7.41729e-07	8.63959
13542	4	3348	Dvl1	dishevelled segment polarity protein 1	0.519139	6.09833	8.85879	3.265e-08	5.19349e-07	8.63515
16450	12	4054	Jag2	jagged 2	0.598744	5.6167	8.80025	3.62041e-08	5.66261e-07	8.6238
170707	4	5746	Usp48	ubiquitin specific peptidase 48	0.354507	9.41981	9.04409	2.36078e-08	4.00295e-07	8.60833
11694	3	1867	Alx3	aristaless-like homeobox 3	3.27891	1.08484	9.08476	2.19986e-08	3.75467e-07	8.57798
72289	19	6982	Malat1	metastasis associated lung adenocarcinoma transcript 1 (non-coding RNA)	0.393136	12.4286	9.13113	2.03024e-08	3.51524e-07	8.57724
13609	3	3029	S1pr1	sphingosine-1-phosphate receptor 1	1.45542	2.7408	8.53486	5.81506e-08	8.24871e-07	8.57657
12236	2	3669	Bub1b	BUB1B, mitotic checkpoint serine/threonine kinase	-0.387966	7.80357	-8.9544	2.76052e-08	4.53411e-07	8.57337
226098	19	4764	Hectd2	HECT domain containing 2	0.919172	4.33017	8.62628	4.93423e-08	7.20992e-07	8.57266
20516	8	3658	Slc20a2	solute carrier family 20, member 2	-0.484652	6.39924	-8.8568	3.27644e-08	5.20538e-07	8.57221
320429	9	10520	Trank1	tetratricopeptide repeat and ankyrin repeat containing 1	0.752024	4.60005	8.65244	4.70867e-08	6.97362e-07	8.56372
70294	10	1628	Rnf126	ring finger protein 126	-0.546781	5.87088	-8.79623	3.64625e-08	5.69514e-07	8.55788
67149	4	2552	Nkain1	Na+/K+ transporting ATPase interacting 1	-0.539863	5.89498	-8.79566	3.6499e-08	5.69514e-07	8.55209
14702	14	3826	Gng2	guanine nucleotide binding protein (G protein), gamma 2	0.444236	6.97393	8.88288	3.12942e-08	5.01435e-07	8.53808
78541	15	2278	Asb8	ankyrin repeat and SOCS box-containing 8	0.863136	4.59147	8.63544	4.85404e-08	7.11654e-07	8.53796
26465	7	2031	Zfp146	zinc finger protein 146	-0.676247	5.27618	-8.71859	4.18474e-08	6.33248e-07	8.53725
15505	5	3478	Hsph1	heat shock 105kDa/110kDa protein 1	-0.607984	6.18268	-8.81573	3.52268e-08	5.55617e-07	8.53636
235281	9	4606	Scn3b	sodium channel, voltage-gated, type III, beta	0.955855	3.77248	8.54817	5.67729e-08	8.08362e-07	8.5251
69581	8	3367	Rhou	ras homolog family member U	0.727843	5.07641	8.68321	4.45691e-08	6.67619e-07	8.52396
239510	15	6670	Phf20l1	PHD finger protein 20-like 1	0.530983	5.81919	8.76209	3.87353e-08	5.9587e-07	8.51253
19192	11	2620	Psme3	proteaseome (prosome, macropain) activator subunit 3 (PA28 gamma, Ki)	-0.387262	7.59673	-8.89978	3.03787e-08	4.89397e-07	8.4944
53318	8	1578	Pdlim3	PDZ and LIM domain 3	3.92808	0.330287	9.77621	6.82896e-09	1.42755e-07	8.49115
11622	12	5494	Ahr	aryl-hydrocarbon receptor	0.80191	4.28598	8.57554	5.40444e-08	7.77564e-07	8.48414
212712	1	5286	Satb2	special AT-rich sequence binding protein 2	1.11777	3.37573	8.49059	6.29886e-08	8.72718e-07	8.47411
20195	3	504	S100a11	S100 calcium binding protein A11	1.21436	3.63906	8.50456	6.14184e-08	8.56395e-07	8.47221
77579	11	7783	Myh10	myosin, heavy polypeptide 10, non-muscle	0.476385	7.36239	8.87131	3.19381e-08	5.09262e-07	8.47005
20354	13	4377	Sema4d	sema domain, immunoglobulin domain (Ig), transmembrane domain (TM) and short cytoplasmic domain, (semaphorin) 4D	-0.55868	5.87819	-8.74176	4.01588e-08	6.12761e-07	8.45716
625530	7	1581	Usp17le	ubiquitin specific peptidase 17-like E	4.80379	0.125037	10.4416	2.33414e-09	5.89471e-08	8.45399
243911	7	3122	Kirrel2	kin of IRRE like 2 (Drosophila)	-0.94441	3.89672	-8.51954	5.9779e-08	8.4095e-07	8.44369
17089	5	1551	Lyar	Ly1 antibody reactive clone	-0.68257	6.73753	-8.80329	3.601e-08	5.63986e-07	8.42387
67917	2	3089	Zcchc3	zinc finger, CCHC domain containing 3	-0.939097	4.56947	-8.57476	5.41209e-08	7.7781e-07	8.42287
18591	15	2944	Pdgfb	platelet derived growth factor, B polypeptide	0.961738	4.1446	8.52471	5.92244e-08	8.35581e-07	8.42188
66471	3	3260	Anp32e	acidic (leucine-rich) nuclear phosphoprotein 32 family, member E	-0.388779	7.77358	-8.86843	3.21005e-08	5.11229e-07	8.42018
56397	X	2486	Morf4l2	mortality factor 4 like 2	0.361779	8.51384	8.90255	3.02313e-08	4.89187e-07	8.41868
18640	1	9621	Pfkfb2	6-phosphofructo-2-kinase/fructose-2,6-biphosphatase 2	0.473045	6.76264	8.78462	3.7219e-08	5.77997e-07	8.38892
52463	10	13986	Tet1	tet methylcytosine dioxygenase 1	-0.432129	9.91808	-8.93808	2.84049e-08	4.63063e-07	8.38257
14367	1	6914	Fzd5	frizzled class receptor 5	-0.394592	7.36813	-8.82356	3.47427e-08	5.49304e-07	8.37907
74249	9	3657	Lrrc2	leucine rich repeat containing 2	-0.559664	5.97866	-8.70298	4.30261e-08	6.47466e-07	8.36718
11429	15	2768	Aco2	aconitase 2, mitochondrial	-0.360631	8.66152	-8.87844	3.154e-08	5.04755e-07	8.36214
19777	7	3451	Uri1	URI1, prefoldin-like chaperone	-0.436055	6.86229	-8.77685	3.77354e-08	5.84631e-07	8.355
67141	10	1807	Fbxo5	F-box protein 5	-0.509727	6.04795	-8.70323	4.3007e-08	6.47466e-07	8.35405
212999	8	4990	Tnpo2	transportin 2 (importin 3, karyopherin beta 2b)	0.395274	8.06914	8.83734	3.39078e-08	5.37399e-07	8.33774
73671	17	2060	Sult6b1	sulfotransferase family, cytosolic, 6B, member 1	-0.72106	4.99304	-8.56967	5.46186e-08	7.82389e-07	8.32356
22673	X	3557	Zfp185	zinc finger protein 185	0.7278	4.72724	8.52755	5.89219e-08	8.32208e-07	8.30959
110749	16	1913	Chaf1b	chromatin assembly factor 1, subunit B (p60)	-0.482976	6.93352	-8.75632	3.91337e-08	6.00615e-07	8.30814
100134861	15	4296	Gm44502	predicted readthrough transcript (NMD candidate), 44502	0.418111	6.93932	8.75369	3.9317e-08	6.02723e-07	8.30651
26444	2	881	Psma7	proteasome (prosome, macropain) subunit, alpha type 7	-0.442026	7.06025	-8.76145	3.87791e-08	5.9587e-07	8.30098
233875	7	1091	Ino80e	INO80 complex subunit E	-0.573178	5.45458	-8.60805	5.09813e-08	7.39991e-07	8.29663
217122	11	2693	Gm11545	predicted gene 11545	1.82871	2.04661	8.43226	7.00097e-08	9.50899e-07	8.29597
225849	19	2708	Ppp2r5b	protein phosphatase 2, regulatory subunit B', beta	0.669553	4.84199	8.53366	5.82764e-08	8.25761e-07	8.29589
22240	18	2328	Dpysl3	dihydropyrimidinase-like 3	0.918837	4.05595	8.44627	6.82522e-08	9.30887e-07	8.29277
15469	7	1272	Prmt1	protein arginine N-methyltransferase 1	-0.473898	7.24695	-8.76881	3.82769e-08	5.91438e-07	8.29263
18087	9	7015	Nktr	natural killer tumor recognition sequence	0.439067	7.59698	8.78657	3.70912e-08	5.76696e-07	8.28997
21955	7	934	Tnnt1	troponin T1, skeletal, slow	-0.954626	3.75605	-8.41773	7.18826e-08	9.73311e-07	8.28066
85031	16	1974	Pla1a	phospholipase A1 member A	0.673906	4.81847	8.51743	6.00068e-08	8.4299e-07	8.27087
108105	16	4872	B3gnt5	UDP-GlcNAc:betaGal beta-1,3-N-acetylglucosaminyltransferase 5	0.596172	5.67119	8.61009	5.0795e-08	7.38924e-07	8.26488
76936	17	2532	Hnrnpm	heterogeneous nuclear ribonucleoprotein M	-0.420984	7.95982	-8.79129	3.67825e-08	5.73256e-07	8.262
18971	7	3424	Pold1	polymerase (DNA directed), delta 1, catalytic subunit	-0.490097	7.56246	-8.77028	3.81767e-08	5.9077e-07	8.26192
232187	6	2493	Smyd5	SET and MYND domain containing 5	-0.475628	6.22785	-8.67017	4.56182e-08	6.78961e-07	8.26038
20728	10	1266	Spic	Spi-C transcription factor (Spi-1/PU.1 related)	-1.43812	2.68278	-8.3538	8.07607e-08	1.06707e-06	8.2595
214572	8	2254	Prmt7	protein arginine N-methyltransferase 7	-0.46667	7.18168	-8.7449	3.99353e-08	6.10061e-07	8.25615
56749	8	2318	Dhodh	dihydroorotate dehydrogenase	-0.647038	4.97866	-8.53149	5.85051e-08	8.27213e-07	8.25502
12544	16	2143	Cdc45	cell division cycle 45	-0.561154	5.8729	-8.62976	4.90358e-08	7.1772e-07	8.25277
319974	5	6059	Auts2	autism susceptibility candidate 2	-0.724026	5.05714	-8.5368	5.79476e-08	8.22882e-07	8.2499
70024	2	3494	Mcm10	minichromosome maintenance 10 replication initiation factor	-0.389869	7.65336	-8.76832	3.83101e-08	5.91438e-07	8.24893
50933	14	930	Uchl3	ubiquitin carboxyl-terminal esterase L3 (ubiquitin thiolesterase)	-0.54709	6.22913	-8.64776	4.74824e-08	7.00847e-07	8.21956
26559	16	5009	Hunk	hormonally upregulated Neu-associated kinase	0.788644	4.31624	8.4339	6.98011e-08	9.50282e-07	8.21857
101943	8	4299	Sf3b3	splicing factor 3b, subunit 3	-0.397396	8.01243	-8.7637	3.86247e-08	5.95594e-07	8.20657
14734	X	2269	Gpc3	glypican 3	-0.420455	6.93391	-8.70085	4.31895e-08	6.4918e-07	8.20578
22629	5	1764	Ywhah	tyrosine 3-monooxygenase/tryptophan 5-monooxygenase activation protein, eta polypeptide	0.459824	6.70231	8.67942	4.48717e-08	6.70619e-07	8.20456
19712	5	4266	Rest	RE1-silencing transcription factor	-0.3937	7.81615	-8.74979	3.95901e-08	6.062e-07	8.19923
19652	X	3504	Rbm3	RNA binding motif protein 3	-0.510611	6.36277	-8.6494	4.73431e-08	6.99579e-07	8.19902
12343	6	1984	Capza2	capping protein (actin filament) muscle Z-line, alpha 2	0.413181	6.98734	8.69235	4.38493e-08	6.58342e-07	8.18739
235439	9	15229	Herc1	HECT and RLD domain containing E3 ubiquitin protein ligase family member 1	0.388054	7.40659	8.71955	4.17754e-08	6.33248e-07	8.18657
101700	7	2389	Trim68	tripartite motif-containing 68	0.987203	3.68086	8.35236	8.09728e-08	1.06879e-06	8.183
74107	19	2778	Cep55	centrosomal protein 55	0.481456	7.61115	8.71831	4.1868e-08	6.33248e-07	8.16366
17691	17	4509	Sik1	salt inducible kinase 1	-0.387975	7.45069	-8.70826	4.26236e-08	6.43626e-07	8.15908
74741	6	4468	C2cd5	C2 calcium-dependent domain containing 5	-0.436067	6.69084	-8.65495	4.68756e-08	6.95021e-07	8.15583
20363	15	2216	Sepp1	selenoprotein P, plasma, 1	1.64982	2.5453	8.30106	8.89392e-08	1.16309e-06	8.15375
20393	10	4158	Sgk1	serum/glucocorticoid regulated kinase 1	-0.372963	8.2831	-8.74777	3.97325e-08	6.07671e-07	8.15364
107831	15	6227	Adgrb1	adhesion G protein-coupled receptor B1	-0.883769	4.12498	-8.38194	7.67202e-08	1.02296e-06	8.15128
217342	11	5192	Ube2o	ubiquitin-conjugating enzyme E2O	-0.42148	6.73275	-8.64995	4.72964e-08	6.99579e-07	8.14028
72611	5	5602	Zfp655	zinc finger protein 655	0.397418	7.85818	8.71804	4.1888e-08	6.33248e-07	8.13853
104394	8	1993	E2f4	E2F transcription factor 4	-0.448357	6.61514	-8.63796	4.83218e-08	7.10037e-07	8.1361
16010	11	2069	Igfbp4	insulin-like growth factor binding protein 4	-0.743126	4.51463	-8.41284	7.25244e-08	9.78967e-07	8.13136
11946	18	2432	Atp5a1	ATP synthase, H+ transporting, mitochondrial F1 complex, alpha subunit 1	-0.332643	10.1203	-8.80484	3.59113e-08	5.637e-07	8.12604
70727	6	3236	Rasgef1a	RasGEF domain family, member 1A	0.777821	4.27911	8.37862	7.71849e-08	1.02707e-06	8.12344
18969	19	2872	Pola2	polymerase (DNA directed), alpha 2	-0.442107	6.89509	-8.64496	4.77203e-08	7.02775e-07	8.10818
70381	5	4189	Tecpr1	tectonin beta-propeller repeat containing 1	0.566665	5.96627	8.55576	5.60024e-08	8.00462e-07	8.10545
231821	5	2399	Adap1	ArfGAP with dual PH domains 1	0.88432	4.64206	8.4012	7.40758e-08	9.92752e-07	8.09828
67117	X	2153	Dynlt3	dynein light chain Tctex-type 3	0.677221	5.2353	8.46493	6.59824e-08	9.02746e-07	8.08801
192159	11	7481	Prpf8	pre-mRNA processing factor 8	-0.331619	9.66346	-8.76161	3.87685e-08	5.9587e-07	8.07742
22123	11	2147	Psmd3	proteasome (prosome, macropain) 26S subunit, non-ATPase, 3	-0.396197	7.65135	-8.66994	4.5637e-08	6.78961e-07	8.0682
108153	9	5346	Adamts7	a disintegrin-like and metallopeptidase (reprolysin type) with thrombospondin type 1 motif, 7	0.80774	4.47741	8.36736	7.87869e-08	1.04489e-06	8.06528
13121	5	4353	Cyp51	cytochrome P450, family 51	0.428136	7.36143	8.64681	4.75624e-08	7.01238e-07	8.05801
23797	1	4735	Akt3	thymoma viral proto-oncogene 3	0.657283	5.03196	8.42628	7.07741e-08	9.59292e-07	8.0577
67298	X	5959	Gprasp1	G protein-coupled receptor associated sorting protein 1	0.424921	6.92772	8.61456	5.039e-08	7.33919e-07	8.05195
237823	11	6369	Pfas	phosphoribosylformylglycinamidine synthase (FGAR amidotransferase)	-0.462045	8.05721	-8.68166	4.46924e-08	6.68702e-07	8.0518
230721	4	3019	Pabpc4	poly(A) binding protein, cytoplasmic 4	-0.428437	7.663	-8.65945	4.65005e-08	6.9024e-07	8.04774
227695	2	2032	Spout1	SPOUT domain containing methyltransferase 1	-0.591202	5.50439	-8.47375	6.49374e-08	8.94049e-07	8.03811
11775	7	3806	Ap3b2	adaptor-related protein complex 3, beta 2 subunit	-0.728792	4.49051	-8.3591	7.99828e-08	1.05785e-06	8.03616
70930	13	4242	Nol8	nucleolar protein 8	-0.539094	6.15779	-8.54106	5.75046e-08	8.17477e-07	8.03494
545389	1	6930	Cep170	centrosomal protein 170	0.583753	5.80522	8.50007	6.19187e-08	8.60624e-07	8.03422
20957	3	3437	Sycp1	synaptonemal complex protein 1	2.52113	1.27165	8.5054	6.13254e-08	8.56239e-07	8.03245
243529	6	1062	H1fx	H1 histone family, member X	0.989749	4.6955	8.36895	7.85589e-08	1.04323e-06	8.03078
20833	2	2854	Ssrp1	structure specific recognition protein 1	-0.381794	8.03688	-8.66403	4.61213e-08	6.85387e-07	8.02086
229801	3	2224	Tram1l1	translocation associated membrane protein 1-like 1	1.77136	1.99092	8.27121	9.39458e-08	1.21435e-06	8.01479
20656	17	3824	Sod2	superoxide dismutase 2, mitochondrial	-0.384419	7.70831	-8.64145	4.80207e-08	7.06405e-07	8.00995
228598	2	2670	Ebf4	early B cell factor 4	1.46574	2.88533	8.20537	1.0605e-07	1.3404e-06	7.99473
54138	15	2425	Atxn10	ataxin 10	0.337038	8.69383	8.67152	4.55088e-08	6.78594e-07	7.98108
56376	3	4371	Pdlim5	PDZ and LIM domain 5	0.500332	5.91845	8.47997	6.421e-08	8.85895e-07	7.97237
353172	6	2390	Gars	glycyl-tRNA synthetase	-0.356574	8.83723	-8.67297	4.53913e-08	6.77613e-07	7.972
102098	8	5300	Arhgef18	rho/rac guanine nucleotide exchange factor (GEF) 18	-0.409208	7.24416	-8.59121	5.25444e-08	7.59316e-07	7.96519
12716	2	1589	Ckmt1	creatine kinase, mitochondrial 1, ubiquitous	-0.595995	5.32831	-8.41462	7.22902e-08	9.7782e-07	7.96459
68187	1	6467	Fam135a	family with sequence similarity 135, member A	0.542789	6.11599	8.48813	6.32688e-08	8.75676e-07	7.95114
13845	16	4145	Ephb3	Eph receptor B3	0.564414	6.61699	8.53216	5.84338e-08	8.27097e-07	7.94741
14281	12	2093	Fos	FBJ osteosarcoma oncogene	1.20136	3.40648	8.19954	1.07198e-07	1.3534e-06	7.94408
18826	14	3714	Lcp1	lymphocyte cytosolic protein 1	1.5049	2.82332	8.17418	1.1234e-07	1.405e-06	7.93927
223658	15	6983	Mroh1	maestro heat-like repeat family member 1	0.423269	7.27983	8.57567	5.40324e-08	7.77564e-07	7.93543
245527	X	5819	Eda2r	ectodysplasin A2 receptor	0.424137	6.95522	8.55008	5.65777e-08	8.06925e-07	7.92869
11363	1	1892	Acadl	acyl-Coenzyme A dehydrogenase, long-chain	0.591959	5.37692	8.39489	7.49312e-08	1.00319e-06	7.92569
217737	12	1320	Ahsa1	AHA1, activator of heat shock protein ATPase 1	-0.4005	7.29329	-8.57245	5.43454e-08	7.80181e-07	7.92485
338355	4	4342	Fkbp15	FK506 binding protein 15	-0.487687	5.99484	-8.46563	6.58984e-08	9.02539e-07	7.92438
12396	2	6080	Cbfa2t2	core-binding factor, runt domain, alpha subunit 2, translocated to, 2 (human)	-0.407661	7.31842	-8.57161	5.44283e-08	7.80516e-07	7.92052
15275	10	4509	Hk1	hexokinase 1	-0.37783	8.48446	-8.62945	4.90636e-08	7.1772e-07	7.9188
114565	16	6011	Zbtb21	zinc finger and BTB domain containing 21	0.483333	6.16193	8.47606	6.46655e-08	8.91242e-07	7.91878
270802	10	3117	BC048403	cDNA sequence BC048403	-0.651547	5.13397	-8.36697	7.8843e-08	1.04489e-06	7.91731
14794	6	1179	Spsb2	splA/ryanodine receptor domain and SOCS box containing 2	1.41409	2.71352	8.16061	1.15195e-07	1.43738e-06	7.91446
108737	9	1921	Oxsr1	oxidative-stress responsive 1	0.435218	7.04961	8.54788	5.68018e-08	8.08362e-07	7.91229
14057	13	2811	Sfxn1	sideroflexin 1	-0.500764	6.48131	-8.50167	6.17396e-08	8.59046e-07	7.90526
17128	18	3341	Smad4	SMAD family member 4	0.450876	6.55987	8.50525	6.13419e-08	8.56239e-07	7.904
236604	11	2857	Pisd-ps1	phosphatidylserine decarboxylase, pseudogene 1	0.398568	8.17752	8.6037	5.13801e-08	7.44131e-07	7.89829
76454	8	1819	Fbxo31	F-box protein 31	-0.863412	4.70273	-8.30495	8.83083e-08	1.1563e-06	7.89554
68729	11	5631	Trim37	tripartite motif-containing 37	-0.417724	6.82661	-8.51984	5.97468e-08	8.4095e-07	7.88534
56292	X	1056	Naa10	N(alpha)-acetyltransferase 10, NatA catalytic subunit	-0.649452	5.41232	-8.379	7.71326e-08	1.02707e-06	7.8816
27395	1	4203	Mrpl15	mitochondrial ribosomal protein L15	-0.436308	6.76136	-8.51162	6.06405e-08	8.5007e-07	7.87966
107045	18	3806	Lars	leucyl-tRNA synthetase	-0.349095	8.64558	-8.6145	5.0395e-08	7.33919e-07	7.87832
381280	1	8439	Hjurp	Holliday junction recognition protein	0.356366	8.77903	8.61788	5.00906e-08	7.3111e-07	7.87535
94212	3	3729	Pag1	phosphoprotein associated with glycosphingolipid microdomains 1	1.28104	2.79318	8.13848	1.20017e-07	1.47705e-06	7.87474
209478	19	4209	Tbc1d12	TBC1D12: TBC1 domain family, member 12	0.994919	3.66228	8.17815	1.11517e-07	1.39738e-06	7.86521
12759	14	1808	Clu	clusterin	0.686012	4.63224	8.27747	9.28723e-08	1.20642e-06	7.86339
234740	8	2887	Tmem231	transmembrane protein 231	-0.681738	4.91692	-8.31347	8.69403e-08	1.14067e-06	7.86332
320924	18	5742	Ccbe1	collagen and calcium binding EGF domains 1	-1.16073	3.13194	-8.14125	1.19401e-07	1.47224e-06	7.85656
320916	5	4307	Wscd2	WSC domain containing 2	-0.93544	3.86043	-8.1964	1.07821e-07	1.35755e-06	7.85516
140858	2	2900	Wdr5	WD repeat domain 5	-0.404213	8.31734	-8.58468	5.31643e-08	7.67428e-07	7.84954
50878	5	4228	Stag3	stromal antigen 3	-0.383701	7.68512	-8.55188	5.63942e-08	8.05184e-07	7.84606
12460	19	1057	Ccs	copper chaperone for superoxide dismutase	-0.683225	4.82443	-8.29248	9.03498e-08	1.1795e-06	7.8434
76954	7	4255	St5	suppression of tumorigenicity 5	0.408963	6.83413	8.4945	6.25442e-08	8.68397e-07	7.84165
68107	11	2228	Cntd1	cyclin N-terminal domain containing 1	-0.688916	4.58393	-8.26494	9.50342e-08	1.2226e-06	7.84124
12293	5	7493	Cacna2d1	calcium channel, voltage-dependent, alpha2/delta subunit 1	0.914612	4.41177	8.23645	1.00146e-07	1.27562e-06	7.83831
108147	1	2611	Atic	5-aminoimidazole-4-carboxamide ribonucleotide formyltransferase/IMP cyclohydrolase	-0.408835	7.21909	-8.51937	5.97975e-08	8.4095e-07	7.83446
18968	X	5347	Pola1	polymerase (DNA directed), alpha 1	-0.417438	7.21976	-8.51586	6.01781e-08	8.44491e-07	7.82788
117150	10	3374	Pip4k2c	phosphatidylinositol-5-phosphate 4-kinase, type II, gamma	0.455093	6.89275	8.48156	6.40261e-08	8.84289e-07	7.81001
213326	10	3431	Scyl2	SCY1-like 2 (S. cerevisiae)	0.494263	6.11399	8.41288	7.25189e-08	9.78967e-07	7.80986
56374	4	1544	Tmem59	transmembrane protein 59	0.560882	6.72148	8.46668	6.57733e-08	9.02539e-07	7.80937
75869	2	3594	Arl5b	ADP-ribosylation factor-like 5B	0.489593	6.3318	8.4331	6.99037e-08	9.50443e-07	7.80842
22239	3	3599	Ugt8a	UDP galactosyltransferase 8A	1.45649	2.49622	8.104	1.27948e-07	1.55568e-06	7.80518
11992	13	1345	Auh	AU RNA binding protein/enoyl-coenzyme A hydratase	-0.630756	4.98431	-8.29006	9.07512e-08	1.18356e-06	7.80454
104215	17	4122	Rhoq	ras homolog family member Q	0.732648	4.53732	8.23425	1.00552e-07	1.27955e-06	7.80295
22003	9	3279	Tpm1	tropomyosin 1, alpha	0.439304	6.78079	8.46598	6.58575e-08	9.02539e-07	7.79663
229227	3	15883	4932438A13Rik	RIKEN cDNA 4932438A13 gene	0.500538	7.09457	8.48278	6.38841e-08	8.83258e-07	7.78627
240752	1	7929	Pik3c2b	phosphoinositide-3-kinase, class 2, beta polypeptide	-0.676015	4.71621	-8.2429	9.89641e-08	1.26179e-06	7.77279
227620	2	1690	Uap1l1	UDP-N-acteylglucosamine pyrophosphorylase 1-like 1	0.557956	7.11012	8.46246	6.62789e-08	9.05857e-07	7.74727
12305	17	3805	Ddr1	discoidin domain receptor family, member 1	0.652509	5.09359	8.26485	9.50505e-08	1.2226e-06	7.74296
70354	2	6797	Secisbp2l	SECIS binding protein 2-like	0.509859	6.07289	8.37194	7.81317e-08	1.03861e-06	7.74106
17164	1	2567	Mapkapk2	MAP kinase-activated protein kinase 2	0.631479	5.12442	8.26666	9.47349e-08	1.22093e-06	7.73925
52065	8	6408	Mfhas1	malignant fibrous histiocytoma amplified sequence 1	1.46195	2.59743	8.06031	1.38787e-07	1.66195e-06	7.73151
18704	7	8042	Pik3c2a	phosphatidylinositol 3-kinase, C2 domain containing, alpha polypeptide	0.495365	6.23709	8.38289	7.65878e-08	1.02224e-06	7.73114
79362	6	1421	Bhlhe41	basic helix-loop-helix family, member e41	0.998692	3.59245	8.09955	1.29011e-07	1.56715e-06	7.72951
67300	11	6144	Cltc	clathrin, heavy polypeptide (Hc)	0.309095	9.85351	8.5763	5.39709e-08	7.77564e-07	7.72231
208691	3	4992	Eif5a2	eukaryotic translation initiation factor 5A2	0.515057	5.89789	8.34022	8.27892e-08	1.09057e-06	7.7153
103534	11	2429	Mgat4b	mannoside acetylglucosaminyltransferase 4, isoenzyme B	0.544639	5.53955	8.30066	8.90041e-08	1.16309e-06	7.71404
69253	9	840	Hspb2	heat shock protein 2	1.63301	2.23488	8.0596	1.38971e-07	1.66195e-06	7.698
11307	17	5821	Abcg1	ATP-binding cassette, sub-family G (WHITE), member 1	-0.603506	5.22179	-8.25805	9.62449e-08	1.23312e-06	7.69373
20200	3	719	S100a6	S100 calcium binding protein A6 (calcyclin)	2.73129	1.4313	8.25554	9.66902e-08	1.23762e-06	7.69173
14086	5	2667	Fscn1	fascin actin-bundling protein 1	-0.401366	8.62013	-8.50855	6.09774e-08	8.53879e-07	7.68317
21664	10	1953	Phlda1	pleckstrin homology like domain, family A, member 1	1.89937	1.77968	8.10645	1.27366e-07	1.55148e-06	7.67411
75906	10	3950	Fam184a	family with sequence similarity 184, member A	1.14239	3.26953	8.04526	1.42737e-07	1.69615e-06	7.67328
73218	10	2869	Sppl2b	signal peptide peptidase like 2B	-1.22233	2.91543	-8.03178	1.46375e-07	1.73467e-06	7.67279
103554	11	6442	Psme4	proteasome (prosome, macropain) activator subunit 4	0.351695	8.66773	8.50385	6.14967e-08	8.56575e-07	7.67163
69824	X	672	Glod5	glyoxalase domain containing 5	-1.23939	2.73498	-8.01186	1.51928e-07	1.78688e-06	7.64426
13110	4	3595	Cyp2j6	cytochrome P450, family 2, subfamily j, polypeptide 6	1.28482	2.84623	8.00585	1.53648e-07	1.7997e-06	7.63261
17930	8	4953	Myom2	myomesin 2	0.826796	4.0523	8.09056	1.31186e-07	1.58768e-06	7.63025
16570	12	6849	Kif3c	kinesin family member 3C	0.67712	4.84748	8.17619	1.11923e-07	1.40112e-06	7.62852
433779	4	2072	Gm13119	predicted gene 13119	5.52877	0.198114	9.85277	6.02013e-09	1.27473e-07	7.62725
57783	11	2836	Tnip1	TNFAIP3 interacting protein 1	-0.460968	7.27999	-8.41197	7.26392e-08	9.79387e-07	7.62691
12520	7	1518	Cd81	CD81 antigen	0.349556	9.33399	8.50603	6.12555e-08	8.56239e-07	7.62687
382423	10	3599	Atxn7l3b	ataxin 7-like 3B	0.603314	6.63994	8.36203	7.95567e-08	1.05328e-06	7.62643
16906	18	2843	Lmnb1	lamin B1	-0.348855	8.38195	-8.46776	6.56457e-08	9.02229e-07	7.62593
100732	5	1906	Mapre3	microtubule-associated protein, RP/EB family, member 3	0.924482	3.85571	8.06694	1.37082e-07	1.64537e-06	7.62415
21847	15	3045	Klf10	Kruppel-like factor 10	-0.381482	7.25889	-8.40939	7.29802e-08	9.80091e-07	7.62405
19385	16	852	Ranbp1	RAN binding protein 1	-0.63193	7.96398	-8.44674	6.81942e-08	9.30887e-07	7.62397
17463	8	1600	Psmd7	proteasome (prosome, macropain) 26S subunit, non-ATPase, 7	-0.397075	7.20183	-8.40163	7.40187e-08	9.92752e-07	7.616
14886	5	4453	Gtf2i	general transcription factor II I	-0.425134	7.01626	-8.38695	7.60234e-08	1.01677e-06	7.61112
26949	11	2732	Vat1	vesicle amine transport 1	0.355196	8.6435	8.46756	6.56692e-08	9.02229e-07	7.60561
11593	8	1266	Aga	aspartylglucosaminidase	0.874561	4.15443	8.0833	1.3297e-07	1.60372e-06	7.59866
229877	3	3663	Rap1gds1	RAP1, GTP-GDP dissociation stimulator 1	0.530164	5.78664	8.26431	9.51446e-08	1.22261e-06	7.59474
70747	3	4243	Tspan2	tetraspanin 2	1.13565	3.02153	7.98908	1.58548e-07	1.84883e-06	7.59104
15519	12	2850	Hsp90aa1	heat shock protein 90, alpha (cytosolic), class A member 1	0.289009	11.6688	8.56743	5.48386e-08	7.84683e-07	7.59025
22594	7	2155	Xrcc1	X-ray repair complementing defective repair in Chinese hamster cells 1	-0.408238	7.58816	-8.40938	7.29815e-08	9.80091e-07	7.58929
66641	3	2798	Sike1	suppressor of IKBKE 1	0.541484	5.9184	8.27444	9.33899e-08	1.21074e-06	7.58791
19047	5	2379	Ppp1cc	protein phosphatase 1, catalytic subunit, gamma isoform	-0.541175	6.04112	-8.28357	9.18379e-08	1.19653e-06	7.57454
67088	6	5453	Cand2	cullin-associated and neddylation-dissociated 2 (putative)	-0.591904	5.23047	-8.19299	1.08503e-07	1.36351e-06	7.56896
268465	11	2228	Eme1	essential meiotic structure-specific endonuclease 1	-0.59605	5.32669	-8.1991	1.07284e-07	1.3534e-06	7.56001
51810	1	3670	Hnrnpu	heterogeneous nuclear ribonucleoprotein U	-0.341544	10.1097	-8.49334	6.26765e-08	8.69314e-07	7.54988
56449	6	1862	Ybx3	Y box protein 3	-0.376365	8.61743	-8.43376	6.98193e-08	9.50282e-07	7.54327
108156	12	3324	Mthfd1	methylenetetrahydrofolate dehydrogenase (NADP+ dependent), methenyltetrahydrofolate cyclohydrolase, formyltetrahydrofolate synthase	-0.335487	8.56809	-8.43094	7.01785e-08	9.52204e-07	7.54178
75410	7	8457	Kmt2b	lysine (K)-specific methyltransferase 2B	-0.362221	8.1093	-8.41029	7.28612e-08	9.80091e-07	7.54148
56364	X	6051	Zmym3	zinc finger, MYM-type 3	-0.510375	5.88504	-8.24971	9.77322e-08	1.2473e-06	7.54011
13858	4	5411	Eps15	epidermal growth factor receptor pathway substrate 15	0.475444	5.99244	8.25355	9.70443e-08	1.24094e-06	7.53248
80289	13	3128	Lysmd3	LysM, putative peptidoglycan-binding, domain containing 3	0.568329	5.18673	8.1562	1.16139e-07	1.44151e-06	7.51575
229603	3	8101	Otud7b	OTU domain containing 7B	0.47072	6.16537	8.25835	9.61925e-08	1.23312e-06	7.50891
230866	4	6226	Emc1	ER membrane protein complex subunit 1	-0.431393	6.68662	-8.30733	8.79238e-08	1.15242e-06	7.50745
110960	15	2636	Tars	threonyl-tRNA synthetase	-0.376646	8.05364	-8.38621	7.61259e-08	1.01711e-06	7.50117
11989	X	2371	Slc7a3	solute carrier family 7 (cationic amino acid transporter, y+ system), member 3	-0.726892	5.12045	-8.14353	1.18898e-07	1.46742e-06	7.50087
19889	X	3786	Rp2	retinitis pigmentosa 2 homolog	0.57556	5.29711	8.15929	1.15477e-07	1.43738e-06	7.49836
74211	9	4934	1700017B05Rik	RIKEN cDNA 1700017B05 gene	0.492178	6.32164	8.26693	9.46874e-08	1.22093e-06	7.49751
319876	2	5045	Cobll1	Cobl-like 1	1.63053	2.30978	7.93617	1.75104e-07	2.01058e-06	7.48754
18720	3	2536	Pip5k1a	phosphatidylinositol-4-phosphate 5-kinase, type 1 alpha	0.50818	5.69684	8.1918	1.0874e-07	1.36519e-06	7.47514
245595	X	4330	Zfp711	zinc finger protein 711	1.81806	2.44992	7.9229	1.79529e-07	2.0533e-06	7.47106
72515	17	3450	Wdr43	WD repeat domain 43	-0.400116	7.72808	-8.34911	8.14546e-08	1.07407e-06	7.4619
104831	9	5336	Ptpn23	protein tyrosine phosphatase, non-receptor type 23	0.414697	7.38663	8.32332	8.53864e-08	1.1227e-06	7.45046
68507	1	6067	Ppfia4	protein tyrosine phosphatase, receptor type, f polypeptide (PTPRF), interacting protein (liprin), alpha 4	-0.407957	7.29721	-8.31941	8.6e-08	1.12946e-06	7.45033
235461	9	8081	Fam63b	family with sequence similarity 63, member B	0.639909	5.14336	8.11523	1.25305e-07	1.53064e-06	7.44942
105722	15	4950	Ano6	anoctamin 6	0.498831	6.0397	8.21305	1.04559e-07	1.32283e-06	7.44725
19988	5	1250	Rpl6	ribosomal protein L6	-0.357115	9.40772	-8.41147	7.27049e-08	9.79387e-07	7.44392
11484	11	1534	Aspa	aspartoacylase	2.68446	0.944587	8.25888	9.60982e-08	1.23312e-06	7.44262
245880	5	2685	Wasf3	WAS protein family, member 3	-0.532756	5.65509	-8.17061	1.13084e-07	1.41296e-06	7.43649
23844	3	2935	Clca1	chloride channel accessory 1	2.46755	1.36804	8.07446	1.35177e-07	1.62398e-06	7.40916
237500	10	6630	Tmtc3	transmembrane and tetratricopeptide repeat containing 3	0.490107	6.38955	8.22392	1.02485e-07	1.30161e-06	7.40413
13631	7	3079	Eef2k	eukaryotic elongation factor-2 kinase	-0.549355	5.71958	-8.15904	1.15532e-07	1.43738e-06	7.40154
20822	1	8721	Trove2	TROVE domain family, member 2	0.567586	5.76605	8.15827	1.15697e-07	1.43738e-06	7.39886
20974	17	1959	Syngr3	synaptogyrin 3	1.1967	3.1816	7.88666	1.92219e-07	2.16074e-06	7.38854
227613	2	1600	Tubb4b	tubulin, beta 4B class IVB	-0.384925	7.28795	-8.28304	9.19283e-08	1.19653e-06	7.38243
330171	5	3098	Kctd10	potassium channel tetramerisation domain containing 10	0.542263	5.58884	8.12697	1.22606e-07	1.50046e-06	7.37484
17475	4	7515	Mpdz	multiple PDZ domain protein	0.83481	3.87446	7.93741	1.74696e-07	2.00854e-06	7.37354
338523	6	9553	Kdm7a	lysine (K)-specific demethylase 7A	0.59641	5.98757	8.16015	1.15294e-07	1.43738e-06	7.35941
216742	11	6281	Fnip1	folliculin interacting protein 1	0.372558	7.48031	8.27914	9.25873e-08	1.20391e-06	7.35632
12530	9	3627	Cdc25a	cell division cycle 25A	-0.425126	6.88684	-8.23259	1.0086e-07	1.28223e-06	7.3367
330662	7	6815	Dock1	dedicator of cytokinesis 1	-0.365393	7.5367	-8.27154	9.38886e-08	1.21435e-06	7.33415
66656	15	2847	Eef1d	eukaryotic translation elongation factor 1 delta (guanine nucleotide exchange protein)	-0.423353	7.50929	-8.26895	9.43374e-08	1.21821e-06	7.33218
18611	1	2477	Pea15a	phosphoprotein enriched in astrocytes 15A	0.835666	4.10091	7.93563	1.75279e-07	2.01058e-06	7.32801
73910	10	3616	Arhgap18	Rho GTPase activating protein 18	1.09678	3.25989	7.84864	2.06539e-07	2.29416e-06	7.30642
66868	3	2978	Mfsd1	major facilitator superfamily domain containing 1	0.400412	6.92884	8.21649	1.03898e-07	1.31701e-06	7.30447
12190	5	10734	Brca2	breast cancer 2, early onset	-0.446705	7.88951	-8.27314	9.36134e-08	1.21244e-06	7.30277
12041	7	2857	Bckdk	branched chain ketoacid dehydrogenase kinase	-0.600511	5.27118	-8.05283	1.40737e-07	1.67644e-06	7.29377
100039042	12	1766	Gm2016	predicted gene 2016	6.51638	-0.852625	11.2778	6.47861e-10	2.05109e-08	7.29247
108927	3	2089	Lhfp	lipoma HMGIC fusion partner	2.37579	1.08194	8.07511	1.35013e-07	1.62398e-06	7.28889
59008	5	2760	Anapc5	anaphase-promoting complex subunit 5	-0.371253	8.16213	-8.27552	9.32058e-08	1.20955e-06	7.28226
230861	4	5529	Eif4g3	eukaryotic translation initiation factor 4 gamma, 3	-0.481802	6.20532	-8.14507	1.18558e-07	1.4646e-06	7.28053
279706	X	1128	Nup62cl	nucleoporin 62 C-terminal like	0.815818	4.2093	7.91866	1.80967e-07	2.06615e-06	7.27389
76804	4	4401	Kdm4c	lysine (K)-specific demethylase 4C	0.417946	6.71109	8.18349	1.10422e-07	1.38498e-06	7.27335
52348	8	6379	Vps37a	vacuolar protein sorting 37A	0.483629	6.10654	8.12732	1.22526e-07	1.50046e-06	7.27101
104010	2	3586	Cdh22	cadherin 22	-2.06926	1.71356	-7.86671	1.99598e-07	2.22871e-06	7.26179
74463	7	2861	Exoc3l2	exocyst complex component 3-like 2	-0.903403	3.49296	-7.8449	2.08004e-07	2.30848e-06	7.2538
12009	11	3578	Cep131	centrosomal protein 131	-0.559101	5.29054	-8.03219	1.46265e-07	1.73467e-06	7.24944
66734	2	965	Map1lc3a	microtubule-associated protein 1 light chain 3 alpha	0.737318	4.88891	7.98058	1.61093e-07	1.87517e-06	7.2494
100170401	7	1428	EU599041	expressed sequence EU599041	-0.589507	5.10683	-8.00909	1.52717e-07	1.792e-06	7.24517
70829	1	7256	Ccdc93	coiled-coil domain containing 93	0.433893	6.63574	8.15846	1.15655e-07	1.43738e-06	7.23776
233905	7	6310	Zfp646	zinc finger protein 646	-0.436607	6.57589	-8.15401	1.16611e-07	1.44543e-06	7.23361
58242	X	2623	Nudt11	nudix (nucleoside diphosphate linked moiety X)-type motif 11	1.79312	2.04619	7.81463	2.20282e-07	2.42421e-06	7.23291
27398	17	1012	Mrpl2	mitochondrial ribosomal protein L2	-0.495685	6.20222	-8.11859	1.24527e-07	1.52255e-06	7.23068
67073	5	3207	Pi4k2b	phosphatidylinositol 4-kinase type 2 beta	0.590412	5.67168	8.05624	1.39843e-07	1.66933e-06	7.22425
223691	15	1893	Eif3l	eukaryotic translation initiation factor 3, subunit L	-0.339045	8.34239	-8.25239	9.72523e-08	1.24238e-06	7.22282
13531	7	2649	Usp17la	ubiquitin specific peptidase 17-like A	6.31558	-0.171331	10.5531	1.95897e-09	5.10462e-08	7.21774
54137	6	2154	Acrbp	proacrosin binding protein	-0.799814	4.16881	-7.88795	1.91752e-07	2.15733e-06	7.2127
15925	19	4976	Ide	insulin degrading enzyme	-0.360256	7.69476	-8.21381	1.04412e-07	1.32225e-06	7.20854
18669	5	4344	Abcb1b	ATP-binding cassette, sub-family B (MDR/TAP), member 1B	0.473326	6.58682	8.12944	1.22044e-07	1.49639e-06	7.19075
56298	17	3616	Atl2	atlastin GTPase 2	0.462328	6.72786	8.13759	1.20215e-07	1.4781e-06	7.18407
20844	2	3690	Stam	signal transducing adaptor molecule (SH3 domain and ITAM motif) 1	0.449796	6.287	8.09887	1.29174e-07	1.56767e-06	7.18284
17690	5	1551	Msi1	musashi RNA-binding protein 1	-0.470145	5.84847	-8.0525	1.40823e-07	1.67644e-06	7.17127
320717	5	4611	Pptc7	PTC7 protein phosphatase homolog	-0.550508	5.47913	-8.01158	1.52008e-07	1.78688e-06	7.16966
22701	15	3737	Zfp41	zinc finger protein 41	-0.685131	4.87434	-7.94031	1.73745e-07	1.99936e-06	7.16491
11488	11	5102	Adam11	a disintegrin and metallopeptidase domain 11	-0.836614	3.81942	-7.82482	2.16069e-07	2.37985e-06	7.15913
66234	8	1824	Msmo1	methylsterol monoxygenase 1	0.355059	7.95264	8.19499	1.08101e-07	1.35977e-06	7.14935
26405	18	10791	Map3k2	mitogen-activated protein kinase kinase kinase 2	0.529534	5.74497	8.02578	1.48027e-07	1.7495e-06	7.14885
67037	3	992	Pmf1	polyamine-modulated factor 1	-0.546091	5.83536	-8.03455	1.45621e-07	1.72886e-06	7.14033
215690	1	12767	Nav1	neuron navigator 1	-0.423674	7.03096	-8.13582	1.2061e-07	1.48157e-06	7.13291
101497	7	5052	Plekhg2	pleckstrin homology domain containing, family G (with RhoGef domain) member 2	0.618939	5.76484	8.01161	1.52e-07	1.78688e-06	7.11995
338349	4	6929	Cntln	centlein, centrosomal protein	1.24258	2.87199	7.72115	2.63171e-07	2.82043e-06	7.10405
71900	6	6082	Tmem106b	transmembrane protein 106B	0.403894	6.92965	8.1114	1.26202e-07	1.53872e-06	7.1038
70361	18	3714	Lman1	lectin, mannose-binding, 1	-0.365932	7.67059	-8.15372	1.16675e-07	1.44543e-06	7.09624
227394	1	2394	Slco4c1	solute carrier organic anion transporter family, member 4C1	0.758296	4.2379	7.82716	2.15112e-07	2.37697e-06	7.091
234374	8	2100	Ddx49	DEAD (Asp-Glu-Ala-Asp) box polypeptide 49	-0.60022	5.48991	-7.96924	1.64557e-07	1.90703e-06	7.08669
76273	14	2276	Ndfip2	Nedd4 family interacting protein 2	0.685834	5.11359	7.92073	1.80265e-07	2.05992e-06	7.08488
22596	1	2556	Xrcc5	X-ray repair complementing defective repair in Chinese hamster cells 5	-0.3898	7.50621	-8.13879	1.19948e-07	1.47705e-06	7.08437
16431	X	1632	Itm2a	integral membrane protein 2A	0.726524	4.9381	7.89839	1.88014e-07	2.1336e-06	7.08081
106529	8	1174	Tecr	trans-2,3-enoyl-CoA reductase	-0.540254	7.719	-8.14742	1.18043e-07	1.45961e-06	7.07995
240087	17	7352	Mdc1	mediator of DNA damage checkpoint 1	-0.435793	8.96154	-8.19851	1.07402e-07	1.35357e-06	7.07193
12751	7	3494	Tpp1	tripeptidyl peptidase I	0.386369	7.23087	8.10551	1.27588e-07	1.55274e-06	7.05343
381944	7	1407	Usp17lb	ubiquitin specific peptidase 17-like B	5.83035	-0.151207	9.88525	5.7077e-09	1.2204e-07	7.04979
54139	1	4125	Irf6	interferon regulatory factor 6	0.6342	4.83378	7.87093	1.98015e-07	2.21449e-06	7.04742
215449	10	1937	Rap1b	RAS related protein 1b	0.391219	7.00492	8.08317	1.33001e-07	1.60372e-06	7.03928
212285	5	7363	Arap2	ArfGAP with RhoGAP domain, ankyrin repeat and PH domain 2	0.664327	4.93573	7.87543	1.96338e-07	2.20137e-06	7.03517
69693	X	3890	Pof1b	premature ovarian failure 1B	1.82717	1.71589	7.73929	2.54218e-07	2.73342e-06	7.03128
116810	5	2970	Foxn4	forkhead box N4	-1.55828	2.1152	-7.68691	2.80967e-07	2.98915e-06	7.02995
79202	7	2275	Tnfrsf22	tumor necrosis factor receptor superfamily, member 22	-0.857263	3.6017	-7.73612	2.5576e-07	2.74775e-06	7.02795
213484	14	3716	Nudt18	nudix (nucleoside diphosphate linked moiety X)-type motif 18	0.8847	3.88243	7.75121	2.48505e-07	2.67859e-06	7.0184
13001	17	1125	Csnk2b	casein kinase 2, beta polypeptide	-0.449891	6.26918	-8.01259	1.51721e-07	1.78688e-06	7.01459
13144	10	1824	Dapk3	death-associated protein kinase 3	0.676369	5.00668	7.87137	1.9785e-07	2.21449e-06	7.01214
320129	5	7560	Grk3	G protein-coupled receptor kinase 3	-0.476679	5.85893	-7.96945	1.64493e-07	1.90703e-06	7.00954
226971	1	3317	Plekhb2	pleckstrin homology domain containing, family B (evectins) member 2	0.470595	6.4064	8.01771	1.50277e-07	1.77448e-06	7.00635
18226	7	2385	Nup62	nucleoporin 62	-0.388291	7.43917	-8.09294	1.30606e-07	1.58358e-06	7.00349
83603	9	3054	Elovl4	elongation of very long chain fatty acids (FEN1/Elo2, SUR4/Elo3, yeast)-like 4	0.850841	4.07409	7.76263	2.4316e-07	2.64419e-06	7.00299
67452	12	4406	Pnpla8	patatin-like phospholipase domain containing 8	0.541652	5.37036	7.90563	1.85466e-07	2.10833e-06	6.99627
27374	14	2641	Prmt5	protein arginine N-methyltransferase 5	-0.409817	7.21587	-8.07456	1.35152e-07	1.62398e-06	6.99286
30877	14	1884	Gnl3	guanine nucleotide binding protein-like 3 (nucleolar)	-0.391113	7.61471	-8.09139	1.30984e-07	1.5867e-06	6.98243
53414	17	3854	Bysl	bystin-like	-0.480884	5.97092	-7.96641	1.65434e-07	1.91381e-06	6.9816
20286	15	5958	Zc3h7b	zinc finger CCCH type containing 7B	-0.387336	7.07683	-8.06004	1.38858e-07	1.66195e-06	6.98153
101869	7	3263	Unc45a	unc-45 myosin chaperone A	0.472306	5.84147	7.94958	1.70743e-07	1.97174e-06	6.981
207740	16	1386	Ubald1	UBA-like domain containing 1	0.640226	4.99224	7.85271	2.04955e-07	2.28043e-06	6.97825
229599	3	1395	Ciart	circadian associated repressor of transcription	-1.26285	2.82065	-7.65225	3.00263e-07	3.16605e-06	6.97342
114774	10	1828	Pawr	PRKC, apoptosis, WT1, regulator	0.510237	6.32558	7.99251	1.57532e-07	1.83862e-06	6.97277
72155	8	1768	Cenpn	centromere protein N	-0.503903	5.72923	-7.9331	1.76115e-07	2.01602e-06	6.96569
380711	11	6410	Rap1gap2	RAP1 GTPase activating protein 2	0.530845	5.40635	7.89138	1.90517e-07	2.15082e-06	6.96071
18129	3	10506	Notch2	notch 2	0.445525	6.24917	7.97975	1.61346e-07	1.87645e-06	6.9605
67963	12	3262	Npc2	Niemann-Pick type C2	0.408115	8.33978	8.11299	1.25828e-07	1.5356e-06	6.95831
12831	2	8402	Col5a1	collagen, type V, alpha 1	0.697223	4.89801	7.82848	2.14576e-07	2.37537e-06	6.95348
77011	7	7199	Ticrr	TOPBP1-interacting checkpoint and replication regulator	-0.41593	6.83184	-8.02733	1.47597e-07	1.74599e-06	6.95148
71704	14	3585	Arhgef3	Rho guanine nucleotide exchange factor (GEF) 3	0.51086	5.51312	7.895	1.89219e-07	2.13986e-06	6.9446
66306	18	4475	Fam53c	family with sequence similarity 53, member C	0.553863	5.5757	7.90016	1.87387e-07	2.12832e-06	6.94238
226539	1	3581	Dars2	aspartyl-tRNA synthetase 2 (mitochondrial)	-0.556811	5.46734	-7.89195	1.9031e-07	2.15034e-06	6.94174
55963	11	3926	Slc1a4	solute carrier family 1 (glutamate/neutral amino acid transporter), member 4	-0.616801	5.53653	-7.89523	1.89137e-07	2.13986e-06	6.93423
27403	10	6594	Abca7	ATP-binding cassette, sub-family A (ABC1), member 7	0.415586	6.82218	8.01366	1.51418e-07	1.78635e-06	6.93131
12419	15	8986	Cbx5	chromobox 5	-0.35905	9.25697	-8.13104	1.21683e-07	1.49335e-06	6.92162
18767	3	3683	Pkia	protein kinase inhibitor, alpha	2.10315	1.4052	7.74372	2.52079e-07	2.71264e-06	6.92095
211673	1	7042	Arfgef1	ADP-ribosylation factor guanine nucleotide-exchange factor 1(brefeldin A-inhibited)	0.447954	6.86079	8.00756	1.53155e-07	1.79553e-06	6.91461
434555	7	2257	Zscan4a	zinc finger and SCAN domain containing 4A	5.6028	-0.00699143	9.39373	1.29515e-08	2.43473e-07	6.90614
14674	11	6197	Gna13	guanine nucleotide binding protein, alpha 13	0.434257	7.71126	8.05496	1.40178e-07	1.6718e-06	6.90469
111241	11	1599	Hmga1-rs1	high mobility group AT-hook I, related sequence 1	-0.540486	6.60039	-7.98345	1.60231e-07	1.86679e-06	6.90306
13555	2	2460	E2f1	E2F transcription factor 1	-0.549864	6.14025	-7.94048	1.73688e-07	1.99936e-06	6.9002
57912	3	2820	Cdc42se1	CDC42 small effector 1	0.48019	6.58102	7.97508	1.62765e-07	1.88977e-06	6.89505
60595	7	3811	Actn4	actinin alpha 4	0.355565	8.49977	8.08692	1.32077e-07	1.59698e-06	6.89461
223666	15	4587	Arhgap39	Rho GTPase activating protein 39	-0.57715	5.41195	-7.85843	2.02747e-07	2.25778e-06	6.8889
11816	7	1251	Apoe	apolipoprotein E	0.394798	10.4217	8.15155	1.17143e-07	1.44985e-06	6.88237
20017	2	3998	Polr1b	polymerase (RNA) I polypeptide B	-0.504618	6.18814	-7.93547	1.75334e-07	2.01058e-06	6.88104
26441	9	1096	Psma4	proteasome (prosome, macropain) subunit, alpha type 4	-0.42322	6.89477	-7.99442	1.56971e-07	1.83371e-06	6.87927
53331	10	2500	Stx7	syntaxin 7	0.537077	5.81723	7.88865	1.91498e-07	2.15633e-06	6.86981
259302	6	8887	Srgap3	SLIT-ROBO Rho GTPase activating protein 3	-0.6448	4.93444	-7.7943	2.28948e-07	2.51114e-06	6.86908
230103	4	3660	Npr2	natriuretic peptide receptor 2	1.31797	2.71949	7.59112	3.37711e-07	3.51022e-06	6.86815
74136	11	5574	Sec14l1	SEC14-like lipid binding 1	0.332794	8.18709	8.05083	1.41263e-07	1.68016e-06	6.85157
12862	7	659	Cox6a2	cytochrome c oxidase subunit VIa polypeptide 2	-2.84072	0.39087	-8.0765	1.34663e-07	1.62227e-06	6.84959
28080	16	772	Atp5o	ATP synthase, H+ transporting, mitochondrial F1 complex, O subunit	-0.36623	7.33396	-7.9981	1.55892e-07	1.82273e-06	6.83205
78757	15	9314	Rictor	RPTOR independent companion of MTOR, complex 2	0.401754	6.88395	7.96642	1.6543e-07	1.91381e-06	6.83088
67629	9	1349	Spc24	SPC24, NDC80 kinetochore complex component, homolog (S. cerevisiae)	-0.511681	6.26351	-7.91384	1.82616e-07	2.08135e-06	6.82538
225339	18	3385	Ammecr1l	AMME chromosomal region gene 1-like	0.534957	5.59255	7.8326	2.12907e-07	2.35889e-06	6.80726
74998	19	6080	Rab11fip2	RAB11 family interacting protein 2 (class I)	0.817842	3.98617	7.65086	3.01064e-07	3.16952e-06	6.80249
72055	11	5413	Slc38a10	solute carrier family 38, member 10	-0.40036	6.85382	-7.94545	1.72075e-07	1.98363e-06	6.79005
21881	14	3207	Tkt	transketolase	-0.316384	9.29466	-8.05842	1.39276e-07	1.66408e-06	6.77932
23965	8	10978	Tenm3	teneurin transmembrane protein 3	-0.540892	5.63666	-7.82598	2.15593e-07	2.37749e-06	6.77758
53319	19	2284	Nxf1	nuclear RNA export factor 1	-0.470745	6.03503	-7.86664	1.99627e-07	2.22871e-06	6.77593
69601	2	7090	Dab2ip	disabled 2 interacting protein	0.371643	7.50649	7.97503	1.62779e-07	1.88977e-06	6.7709
235132	9	8863	Zbtb44	zinc finger and BTB domain containing 44	0.328357	8.20388	8.00499	1.53895e-07	1.80098e-06	6.76158
56233	15	4127	Hdac7	histone deacetylase 7	-0.519614	5.53522	-7.80604	2.23902e-07	2.45992e-06	6.75987
544806	11	2187	Tmem92	transmembrane protein 92	6.15124	-0.281707	9.95546	5.08887e-09	1.10797e-07	6.75649
11991	5	6810	Hnrnpd	heterogeneous nuclear ribonucleoprotein D	-0.382883	8.38394	-8.01043	1.52335e-07	1.78912e-06	6.75559
21877	11	1369	Tk1	thymidine kinase 1	-0.708338	5.23654	-7.76703	2.41134e-07	2.62504e-06	6.7513
16410	2	7054	Itgav	integrin alpha V	0.390226	6.68865	7.90982	1.84005e-07	2.09353e-06	6.74984
78267	9	2953	Klhdc8b	kelch domain containing 8B	1.12305	2.98646	7.53401	3.77069e-07	3.84749e-06	6.73975
381199	19	3945	Tmem151a	transmembrane protein 151A	1.18587	2.92913	7.53055	3.796e-07	3.8599e-06	6.73909
433759	4	1971	Hdac1	histone deacetylase 1	-0.396818	6.62428	-7.89511	1.8918e-07	2.13986e-06	6.7268
12051	7	1835	Bcl3	B cell leukemia/lymphoma 3	-0.55788	5.54613	-7.7876	2.31882e-07	2.53908e-06	6.72222
74068	6	1740	Asz1	ankyrin repeat, SAM and basic leucine zipper domain containing 1	3.55777	0.57243	8.06547	1.37458e-07	1.64836e-06	6.71832
13532	7	1697	Usp17lc	ubiquitin specific peptidase 17-like C	6.147	-0.510868	10.2629	3.09912e-09	7.46694e-08	6.69378
13688	10	1786	Eif4ebp2	eukaryotic translation initiation factor 4E binding protein 2	-0.370897	7.75793	-7.94589	1.71932e-07	1.98363e-06	6.68728
12175	9	2429	Bnip2	BCL2/adenovirus E1B interacting protein 2	0.509683	5.49281	7.75791	2.45354e-07	2.65953e-06	6.68235
72027	15	2226	Slc39a4	solute carrier family 39 (zinc transporter), member 4	0.418352	7.32634	7.91494	1.82239e-07	2.07886e-06	6.67478
12421	1	7046	Rb1cc1	RB1-inducible coiled-coil 1	0.541482	5.78414	7.78041	2.35072e-07	2.56971e-06	6.66608
12519	16	1701	Cd80	CD80 antigen	0.745183	4.14552	7.59671	3.34092e-07	3.47812e-06	6.66294
19716	X	866	Bex1	brain expressed X-linked 1	0.455002	7.38033	7.91179	1.83323e-07	2.08759e-06	6.66284
11747	3	1724	Anxa5	annexin A5	0.525538	5.64964	7.7607	2.44057e-07	2.65025e-06	6.65501
320685	8	2784	Dctd	dCMP deaminase	-0.552848	5.62401	-7.75756	2.4552e-07	2.65953e-06	6.647
110959	7	1922	Nudt19	nudix (nucleoside diphosphate linked moiety X)-type motif 19	-0.823747	3.99256	-7.57647	3.47378e-07	3.59076e-06	6.64616
16775	10	5663	Lama4	laminin, alpha 4	1.84039	1.71529	7.52072	3.86897e-07	3.92496e-06	6.64476
217995	13	6776	Heatr1	HEAT repeat containing 1	-0.42396	7.41591	-7.8974	1.88364e-07	2.13572e-06	6.62809
67844	10	2054	Rab32	RAB32, member RAS oncogene family	2.30096	1.36781	7.58933	3.38873e-07	3.51462e-06	6.62552
21844	16	7798	Tiam1	T cell lymphoma invasion and metastasis 1	-0.393519	7.13941	-7.87991	1.94683e-07	2.18468e-06	6.62519
74769	9	4854	Pik3cb	phosphatidylinositol 3-kinase, catalytic, beta polypeptide	0.506543	5.77327	7.75253	2.47884e-07	2.67607e-06	6.61273
14404	X	2791	Gabre	gamma-aminobutyric acid (GABA) A receptor, subunit epsilon	1.86928	1.49279	7.53382	3.77205e-07	3.84749e-06	6.61097
64451	10	6356	Dip2a	disco interacting protein 2 homolog A	0.56282	5.62258	7.73082	2.58359e-07	2.77112e-06	6.60321
75767	8	7965	Rab11fip1	RAB11 family interacting protein 1 (class I)	0.465741	6.00347	7.77162	2.39037e-07	2.60654e-06	6.60276
211986	12	2958	Tmem18	transmembrane protein 18	0.670937	4.65503	7.62055	3.19114e-07	3.3461e-06	6.59999
237400	10	3258	Mex3d	mex3 RNA binding family member D	0.504561	5.4764	7.71334	2.67125e-07	2.85579e-06	6.59842
67448	2	3205	Plxdc2	plexin domain containing 2	0.926571	3.45583	7.49332	4.0799e-07	4.10716e-06	6.59557
435337	12	1842	Gm5662	predicted gene 5662	5.27582	-0.158849	9.09274	2.16964e-08	3.72706e-07	6.59136
245109	7	2276	Zscan4c	zinc finger and SCAN domain containing 4C	6.03451	-0.566077	10.1296	3.83778e-09	8.85596e-08	6.58842
60365	3	2616	Rbm8a	RNA binding motif protein 8a	-0.421583	7.35366	-7.87191	1.9765e-07	2.21418e-06	6.58516
27494	X	6365	Amot	angiomotin	0.90936	3.51147	7.48409	4.15362e-07	4.17496e-06	6.56812
13680	8	2575	Ddx19a	DEAD (Asp-Glu-Ala-Asp) box polypeptide 19a	-0.514831	5.38266	-7.68861	2.80059e-07	2.98191e-06	6.56298
26426	17	1430	Nubp2	nucleotide binding protein 2	-0.527677	5.33202	-7.68236	2.83428e-07	3.00662e-06	6.56203
17750	8	556	Mt2	metallothionein 2	-0.382989	7.82906	-7.88484	1.92879e-07	2.1663e-06	6.5617
20020	11	5799	Polr2a	polymerase (RNA) II (DNA directed) polypeptide A	0.41988	9.78846	7.96293	1.66517e-07	1.92464e-06	6.56111
19225	1	4150	Ptgs2	prostaglandin-endoperoxide synthase 2	3.5358	0.846953	7.82801	2.14764e-07	2.37545e-06	6.55576
17268	11	3057	Meis1	Meis homeobox 1	1.77312	1.68685	7.46654	4.2977e-07	4.3e-06	6.54689
66871	15	3715	Cpne8	copine VIII	1.3807	2.26872	7.41438	4.75705e-07	4.6845e-06	6.53591
14114	15	3359	Fbln1	fibulin 1	-0.363805	7.02055	-7.82578	2.15674e-07	2.37749e-06	6.53428
243961	7	7596	Shank1	SH3/ankyrin domain gene 1	0.971752	3.49751	7.46113	4.34307e-07	4.32558e-06	6.52748
227648	2	8739	Sec16a	SEC16 homolog A, endoplasmic reticulum export factor	0.335191	8.30735	7.88888	1.91416e-07	2.15633e-06	6.52726
22185	7	2145	U2af2	U2 small nuclear ribonucleoprotein auxiliary factor (U2AF) 2	-0.351053	7.36908	-7.84273	2.08861e-07	2.31602e-06	6.52629
436493	17	1793	#N/A	#N/A	0.682277	4.54092	7.56947	3.52104e-07	3.63102e-06	6.5246
229512	3	4447	Smg5	Smg-5 homolog, nonsense mediated mRNA decay factor (C. elegans)	0.350799	7.75373	7.8606	2.01918e-07	2.25046e-06	6.52312
13846	5	4361	Ephb4	Eph receptor B4	-0.429486	6.54624	-7.78305	2.33896e-07	2.55899e-06	6.52111
20586	9	6376	Smarca4	SWI/SNF related, matrix associated, actin dependent regulator of chromatin, subfamily a, member 4	-0.412928	8.42199	-7.89013	1.90964e-07	2.15402e-06	6.51902
76707	1	7899	Clasp1	CLIP associating protein 1	0.382959	6.8735	7.80466	2.2449e-07	2.46431e-06	6.51727
76650	2	2583	Srxn1	sulfiredoxin 1 homolog (S. cerevisiae)	0.459977	6.11863	7.73538	2.56119e-07	2.74934e-06	6.50954
74340	6	5385	Ahcyl2	S-adenosylhomocysteine hydrolase-like 2	0.490582	5.56232	7.67561	2.87113e-07	3.03973e-06	6.5057
223920	15	2126	Soat2	sterol O-acyltransferase 2	-1.33828	2.4097	-7.39313	4.95845e-07	4.86009e-06	6.50009
66075	6	1432	Chchd3	coiled-coil-helix-coiled-coil-helix domain containing 3	-0.392202	6.57422	-7.77415	2.37889e-07	2.59618e-06	6.4988
76413	8	1266	1700016D06Rik	RIKEN cDNA 1700016D06 gene	-1.6309	2.33364	-7.39284	4.96132e-07	4.86009e-06	6.49862
72322	17	3709	Xpo5	exportin 5	-0.36836	7.01758	-7.80678	2.23589e-07	2.45854e-06	6.49753
332923	4	1452	Gm12794	predicted gene 12794	6.07514	-0.547838	10.0003	4.73039e-09	1.04732e-07	6.49722
15357	13	4430	Hmgcr	3-hydroxy-3-methylglutaryl-Coenzyme A reductase	0.372203	8.25911	7.86094	2.01787e-07	2.25046e-06	6.47711
12042	3	1760	Bcl10	B cell leukemia/lymphoma 10	0.521997	5.60167	7.66055	2.95521e-07	3.11867e-06	6.46859
14598	10	2022	Ggt1	gamma-glutamyltransferase 1	-0.628626	4.57408	-7.54732	3.67488e-07	3.76301e-06	6.46415
227715	2	1635	Exosc2	exosome component 2	-0.543404	5.71941	-7.67432	2.87827e-07	3.04483e-06	6.46368
55948	4	1613	Sfn	stratifin	0.829399	4.0199	7.47632	4.21683e-07	4.232e-06	6.45572
21974	14	5633	Top2b	topoisomerase (DNA) II beta	0.429233	6.66384	7.75214	2.48068e-07	2.67607e-06	6.44669
216543	11	4810	Cep68	centrosomal protein 68	-0.549464	5.61586	-7.65185	3.00493e-07	3.16605e-06	6.44128
22083	7	4300	Ctr9	CTR9 homolog, Paf1/RNA polymerase II complex component	0.482206	6.66359	7.74602	2.50976e-07	2.703e-06	6.43583
22785	2	5476	Slc30a4	solute carrier family 30 (zinc transporter), member 4	0.962215	3.70809	7.43146	4.60123e-07	4.54814e-06	6.43338
20742	11	11019	Sptbn1	spectrin beta, non-erythrocytic 1	0.356425	8.72848	7.85138	2.05469e-07	2.2842e-06	6.4198
12539	9	2456	Cdc37	cell division cycle 37	-0.361093	7.38395	-7.78801	2.31701e-07	2.53908e-06	6.41764
170760	1	3471	Acbd3	acyl-Coenzyme A binding domain containing 3	0.482034	6.06425	7.68218	2.83526e-07	3.00662e-06	6.41576
260305	4	5028	Nphp4	nephronophthisis 4 (juvenile) homolog (human)	-0.72112	4.60888	-7.52507	3.83648e-07	3.89503e-06	6.41444
11973	6	1204	Atp6v1e1	ATPase, H+ transporting, lysosomal V1 subunit E1	0.372476	7.01536	7.75356	2.47397e-07	2.67324e-06	6.39745
108760	12	3920	Galnt16	UDP-N-acetyl-alpha-D-galactosamine:polypeptide N-acetylgalactosaminyltransferase 16	-1.20236	2.68895	-7.34374	5.46162e-07	5.27527e-06	6.39454
22171	5	3808	Tyms	thymidylate synthase	-0.552164	5.46081	-7.60799	3.26913e-07	3.41695e-06	6.38803
21679	6	3076	Tead4	TEA domain family member 4	0.424425	6.26128	7.68395	2.82567e-07	3.0013e-06	6.3811
218232	13	4311	Ptpdc1	protein tyrosine phosphatase domain containing 1	0.742052	4.13981	7.45112	4.4285e-07	4.3973e-06	6.37853
78514	8	3038	Arhgap10	Rho GTPase activating protein 10	0.859279	3.6496	7.39755	4.91583e-07	4.82274e-06	6.37339
246103	14	6853	Atxn7	ataxin 7	0.730277	4.22339	7.45504	4.39487e-07	4.37053e-06	6.36862
14175	7	3030	Fgf4	fibroblast growth factor 4	-0.360827	8.77611	-7.82679	2.15264e-07	2.37697e-06	6.36703
242705	4	4739	E2f2	E2F transcription factor 2	-0.788237	4.28367	-7.46461	4.31385e-07	4.30957e-06	6.36619
78808	10	9074	Stxbp5	syntaxin binding protein 5 (tomosyn)	0.651865	4.93699	7.5312	3.79126e-07	3.85808e-06	6.3623
69981	9	3660	Tmem30a	transmembrane protein 30A	0.409404	6.33779	7.68138	2.83959e-07	3.00877e-06	6.36194
101739	4	3182	Psip1	PC4 and SFRS1 interacting protein 1	-0.484276	7.72074	-7.77439	2.3778e-07	2.59618e-06	6.35656
50766	17	5995	Crim1	cysteine rich transmembrane BMP regulator 1 (chordin like)	1.06956	3.62076	7.37939	5.09345e-07	4.96356e-06	6.35119
15209	14	1138	Hesx1	homeobox gene expressed in ES cells	-1.5413	2.17994	-7.31601	5.76698e-07	5.52543e-06	6.35003
407812	7	3909	Zfp941	zinc finger protein 941	0.527168	5.45816	7.58451	3.4204e-07	3.53837e-06	6.34947
55992	7	2955	Trim3	tripartite motif-containing 3	0.537762	5.08494	7.53817	3.7405e-07	3.82424e-06	6.33972
67059	2	2304	Ola1	Obg-like ATPase 1	-0.425537	6.90375	-7.71771	2.64902e-07	2.83665e-06	6.33849
668572	7	3839	2610021A01Rik	RIKEN cDNA 2610021A01 gene	-0.467255	6.00418	-7.63822	3.08457e-07	3.24474e-06	6.33437
432777	13	1304	D630045M09Rik	RIKEN cDNA D630045M09 gene	1.68496	1.7612	7.33136	5.59584e-07	5.38112e-06	6.32167
114716	11	2872	Spred2	sprouty-related, EVH1 domain containing 2	-0.489707	5.68547	-7.58923	3.38939e-07	3.51462e-06	6.30229
208982	9	3615	Hmgcll1	3-hydroxymethyl-3-methylglutaryl-Coenzyme A lyase-like 1	1.42252	2.27258	7.28181	6.16807e-07	5.86257e-06	6.28706
266459	12	1641	Gm5039	eukaryotic translation initiation factor 1A pseudogene	5.93793	-0.614584	9.72775	7.39881e-09	1.53201e-07	6.27928
13039	13	1971	Ctsl	cathepsin L	0.35007	8.13866	7.75452	2.46945e-07	2.67055e-06	6.27915
76073	19	1509	Pcgf5	polycomb group ring finger 5	0.914197	3.88457	7.37028	5.18503e-07	5.04155e-06	6.27691
58200	15	1295	Ppp1r1a	protein phosphatase 1, regulatory (inhibitor) subunit 1A	-0.678601	5.0579	-7.50535	3.98582e-07	4.02906e-06	6.2757
100124471	7	79	Mir291b	microRNA 291b	0.914313	3.48468	7.33051	5.60518e-07	5.38615e-06	6.27249
100039899	X	1549	Gm2483	predicted gene 2483	2.52026	0.941283	7.49682	4.05232e-07	4.08254e-06	6.26601
12301	1	1446	Cacybp	calcyclin binding protein	-0.456325	7.58168	-7.7163	2.65616e-07	2.84199e-06	6.25627
15194	5	10081	Htt	huntingtin	0.381153	7.65041	7.7114	2.68117e-07	2.86407e-06	6.24106
140792	18	3322	Colec12	collectin sub-family member 12	1.66035	2.00912	7.26525	6.37253e-07	6.01764e-06	6.23417
103172	10	948	Chchd10	coiled-coil-helix-coiled-coil-helix domain containing 10	-0.465696	8.85121	-7.75898	2.44856e-07	2.65672e-06	6.22846
53605	10	4094	Nap1l1	nucleosome assembly protein 1-like 1	-0.352294	8.92299	-7.75574	2.46373e-07	2.66656e-06	6.21653
19256	14	3090	Ptpn20	protein tyrosine phosphatase, non-receptor type 20	2.28707	0.971659	7.43391	4.57939e-07	4.53338e-06	6.20776
50780	4	7301	Rgs3	regulator of G-protein signaling 3	0.418966	6.19145	7.58852	3.39402e-07	3.51664e-06	6.20518
230810	4	1470	Slc30a2	solute carrier family 30 (zinc transporter), member 2	0.638158	5.04919	7.46315	4.32609e-07	4.31522e-06	6.20193
13340	19	2473	Slc29a2	solute carrier family 29 (nucleoside transporters), member 2	-0.99954	3.22954	-7.27181	6.29073e-07	5.95756e-06	6.19027
242553	4	4801	Kank4	KN motif and ankyrin repeat domains 4	-0.884085	3.83394	-7.32624	5.65233e-07	5.42748e-06	6.18689
72787	4	2576	Ndc1	NDC1 transmembrane nucleoporin	-0.436764	6.2899	-7.58716	3.40296e-07	3.52312e-06	6.17916
231858	5	3677	Radil	Ras association and DIL domains	0.567516	5.02219	7.44753	4.45954e-07	4.42407e-06	6.17464
57875	17	1903	Angptl4	angiopoietin-like 4	-1.15597	2.75194	-7.2296	6.83688e-07	6.39622e-06	6.16908
67264	19	641	Ndufb8	NADH dehydrogenase (ubiquinone) 1 beta subcomplex 8	-0.384516	6.96377	-7.63582	3.09883e-07	3.25713e-06	6.1683
66154	13	952	Tmem14c	transmembrane protein 14C	-0.467654	6.05543	-7.55692	3.60737e-07	3.70547e-06	6.16342
56275	19	2809	Rbm14	RNA binding motif protein 14	-0.369905	6.95036	-7.63237	3.11946e-07	3.27618e-06	6.16319
15894	9	2540	Icam1	intercellular adhesion molecule 1	0.32418	8.175	7.69418	2.77087e-07	2.95444e-06	6.15689
15574	11	4581	Hus1	HUS1 checkpoint clamp component	-0.518154	5.87385	-7.53208	3.7848e-07	3.85449e-06	6.15048
66771	11	4400	Gid4	GID complex subunit 4, VID24 homolog	-0.395557	6.64722	-7.60321	3.29935e-07	3.4403e-06	6.15013
21825	2	5802	Thbs1	thrombospondin 1	3.27894	0.913095	7.50668	3.97557e-07	4.02377e-06	6.14986
12454	12	2632	Ccnk	cyclin K	-0.3939	6.83235	-7.61558	3.22175e-07	3.37281e-06	6.14659
17153	2	2778	Mal	myelin and lymphocyte protein, T cell differentiation protein	-1.36021	2.35601	-7.20476	7.18095e-07	6.65164e-06	6.14249
69956	6	2595	Ptcd3	pentatricopeptide repeat domain 3	-0.460916	6.85553	-7.61108	3.24976e-07	3.39941e-06	6.1349
12331	4	2393	Cap1	CAP, adenylate cyclase-associated protein 1 (yeast)	0.334952	7.785	7.6626	2.9436e-07	3.10892e-06	6.13098
67074	10	9303	Mon2	MON2 homolog, regulator of endosome to Golgi trafficking	0.397678	7.10099	7.61955	3.19723e-07	3.34981e-06	6.12231
114143	4	996	Atp6v0b	ATPase, H+ transporting, lysosomal V0 subunit B	0.424544	6.76725	7.59458	3.35463e-07	3.48962e-06	6.11972
53867	9	6086	Col5a3	collagen, type V, alpha 3	-1.33183	2.2437	-7.19224	7.36125e-07	6.78032e-06	6.11859
276919	11	3448	Gemin4	gem (nuclear organelle) associated protein 4	-0.530037	5.31535	-7.45445	4.39987e-07	4.37218e-06	6.11494
109904	X	3614	Mcf2	mcf.2 transforming sequence	-0.4513	6.37651	-7.56164	3.57467e-07	3.67764e-06	6.1134
245638	X	5907	Tbc1d8b	TBC1 domain family, member 8B	1.35629	2.29859	7.18903	7.40813e-07	6.81392e-06	6.11216
117198	1	5037	Ivns1abp	influenza virus NS1A binding protein	-0.302925	8.71979	-7.69387	2.77253e-07	2.95444e-06	6.10995
81879	1	9270	Tfcp2l1	transcription factor CP2-like 1	0.320137	10.7407	7.76233	2.43297e-07	2.64419e-06	6.10546
407790	10	962	Ndufa4l2	NADH dehydrogenase (ubiquinone) 1 alpha subcomplex, 4-like 2	0.720118	4.80727	7.38546	5.0334e-07	4.91235e-06	6.10323
68070	15	13413	Pdzd2	PDZ domain containing 2	0.680186	4.63925	7.36588	5.22986e-07	5.08138e-06	6.10051
619332	10	2254	4933416C03Rik	RIKEN cDNA 4933416C03 gene	1.98967	1.7278	7.21998	6.96808e-07	6.49578e-06	6.09782
216345	10	6956	Zfc3h1	zinc finger, C3H1-type containing	0.389358	7.44499	7.62111	3.18771e-07	3.34518e-06	6.08425
69305	9	1194	Dcps	decapping enzyme, scavenger	-0.492368	5.5842	-7.466	4.3022e-07	4.30122e-06	6.07892
19231	1	1192	Ptma	prothymosin alpha	-0.517435	9.00134	-7.68549	2.81734e-07	2.99488e-06	6.07252
75352	X	1572	4930550L24Rik	RIKEN cDNA 4930550L24 gene	3.24265	0.359764	7.66866	2.9096e-07	3.0755e-06	6.07046
236598	3|8|9	1230	Rn28s1	28S ribosomal RNA	0.626649	11.6467	7.77104	2.393e-07	2.60723e-06	6.06685
668137	6	1573	Gm8994	predicted gene 8994	4.15336	-0.0598229	8.0836	1.32896e-07	1.60372e-06	6.05592
227720	2	8195	Nup214	nucleoporin 214	-0.356873	7.15099	-7.58926	3.38922e-07	3.51462e-06	6.052
22441	X	1032	Xlr	X-linked lymphocyte-regulated	2.78266	0.496234	7.53272	3.78009e-07	3.85269e-06	6.05101
75547	7	12543	Akap13	A kinase (PRKA) anchor protein 13	0.509499	5.82913	7.47126	4.25842e-07	4.26721e-06	6.04571
246788	11	2440	Trpv3	transient receptor potential cation channel, subfamily V, member 3	2.56203	0.843809	7.38911	4.99758e-07	4.8883e-06	6.0454
80907	9	2031	Lactb	lactamase, beta	0.967081	3.61629	7.22402	6.91268e-07	6.44871e-06	6.04118
20587	10	1657	Smarcb1	SWI/SNF related, matrix associated, actin dependent regulator of chromatin, subfamily b, member 1	-0.416212	6.28339	-7.51575	3.90635e-07	3.95982e-06	6.03826
320435	7	2873	Rinl	Ras and Rab interactor-like	-0.778034	3.83472	-7.2522	6.53856e-07	6.15668e-06	6.0374
234733	8	6612	Ddx19b	DEAD (Asp-Glu-Ala-Asp) box polypeptide 19b	-0.427917	6.86741	-7.56292	3.5658e-07	3.6714e-06	6.03738
78388	7	2810	Mvp	major vault protein	0.456299	6.23507	7.50521	3.98695e-07	4.02906e-06	6.03236
102060	8	1734	Gadd45gip1	growth arrest and DNA-damage-inducible, gamma interacting protein 1	-0.627222	4.85043	-7.35998	5.29053e-07	5.12513e-06	6.03159
278279	10	5673	Tmtc2	transmembrane and tetratricopeptide repeat containing 2	1.15526	2.67718	7.14862	8.02649e-07	7.2735e-06	6.02286
26424	1	3857	Nr5a2	nuclear receptor subfamily 5, group A, member 2	-0.482181	6.21171	-7.50029	4.02519e-07	4.06457e-06	6.02129
245684	X	5417	Cnksr2	connector enhancer of kinase suppressor of Ras 2	1.62816	2.02247	7.14792	8.03764e-07	7.2735e-06	6.01754
16835	9	4516	Ldlr	low density lipoprotein receptor	0.334235	7.81338	7.60603	3.28149e-07	3.42713e-06	6.01611
72056	19	1882	1810055G02Rik	RIKEN cDNA 1810055G02 gene	-0.60271	4.98836	-7.36539	5.23488e-07	5.08249e-06	6.011
102657	9	3197	Cd276	CD276 antigen	-0.582081	4.89437	-7.35093	5.38514e-07	5.20908e-06	6.00293
15228	12	3985	Foxg1	forkhead box G1	1.97928	1.53989	7.18737	7.43262e-07	6.82686e-06	6.00103
74251	12	2558	Ankrd9	ankyrin repeat domain 9	-0.896757	3.60497	-7.20313	7.20424e-07	6.65909e-06	5.98745
100043597	7	12236	Srcap	Snf2-related CREBBP activator protein	-0.354895	8.17881	-7.60415	3.29342e-07	3.43685e-06	5.97706
108062	X	4352	Cstf2	cleavage stimulation factor, 3' pre-RNA subunit 2	-0.403178	6.60414	-7.51219	3.93338e-07	3.98415e-06	5.9761
100039052	12	1822	Gm2022	predicted pseudogene 2022	4.56855	-0.288073	8.32324	8.53998e-08	1.1227e-06	5.96758
100226	4	2320	Stx12	syntaxin 12	0.38833	7.03825	7.53415	3.7697e-07	3.84749e-06	5.96056
329581	2	1178	Birc7	baculoviral IAP repeat-containing 7 (livin)	1.31756	3.22527	7.13654	8.22145e-07	7.40208e-06	5.9449
68813	14	10335	Dock5	dedicator of cytokinesis 5	-0.424301	6.27818	-7.46772	4.2878e-07	4.29336e-06	5.94344
55944	15	1910	Eif3d	eukaryotic translation initiation factor 3, subunit D	-0.321097	8.42791	-7.59727	3.3373e-07	3.4771e-06	5.94197
14000	15	4571	Drosha	drosha, ribonuclease type III	-0.506054	7.84532	-7.5633	3.56324e-07	3.6714e-06	5.92709
29876	4	4065	Clic4	chloride intracellular channel 4 (mitochondrial)	0.331877	8.09571	7.57236	3.50147e-07	3.61368e-06	5.92255
11610	4	4029	Agtrap	angiotensin II, type I receptor-associated protein	-0.387043	6.78204	-7.49825	4.04113e-07	4.07439e-06	5.92057
14964	17	1736	H2-D1	histocompatibility 2, D region locus 1	0.732384	4.05403	7.20726	7.14561e-07	6.62827e-06	5.9116
83491	4	2440	Pramel1	preferentially expressed antigen in melanoma-like 1	1.25229	2.77171	7.08619	9.08842e-07	8.04878e-06	5.89561
73368	2	4189	Col20a1	collagen, type XX, alpha 1	0.537641	5.15231	7.32221	5.69713e-07	5.46649e-06	5.89448
277414	2	2662	Trp53i11	transformation related protein 53 inducible protein 11	-0.438018	6.19134	-7.43336	4.58426e-07	4.53478e-06	5.89097
11504	16	4886	Adamts1	a disintegrin-like and metallopeptidase (reprolysin type) with thrombospondin type 1 motif, 1	3.77558	0.468099	7.5735	3.49375e-07	3.60855e-06	5.89041
76261	5	1870	0610040J01Rik	RIKEN cDNA 0610040J01 gene	1.63224	1.76998	7.09433	8.94211e-07	7.94605e-06	5.88941
108705	10	2247	Pttg1ip	pituitary tumor-transforming 1 interacting protein	-0.37224	7.03853	-7.49872	4.03743e-07	4.07379e-06	5.88572
22166	4	1051	Txn1	thioredoxin 1	0.41334	8.23295	7.55153	3.64511e-07	3.73837e-06	5.86925
100434	4	3278	Slc44a1	solute carrier family 44, member 1	0.484745	6.25991	7.41819	4.72181e-07	4.65329e-06	5.8544
19933	5	1856	Rpl21	ribosomal protein L21	-0.390234	8.33354	-7.54745	3.67396e-07	3.76301e-06	5.85085
545913	7	1992	Zscan4d	zinc finger and SCAN domain containing 4D	6.03712	-0.335817	8.89283	3.0752e-08	4.93953e-07	5.8463
67996	2	3547	Srsf6	serine/arginine-rich splicing factor 6	-0.350771	7.97042	-7.52865	3.81002e-07	3.87116e-06	5.84572
66713	11	3669	Actr2	ARP2 actin-related protein 2	0.35633	8.74234	7.55793	3.60034e-07	3.70115e-06	5.83952
14586	14	3462	Gfra2	glial cell line derived neurotrophic factor family receptor alpha 2	2.17084	1.20639	7.15807	7.87726e-07	7.16498e-06	5.83884
101540	7	3625	Prkd2	protein kinase D2	0.686505	4.54997	7.22411	6.91139e-07	6.44871e-06	5.83623
210992	13	1605	Lpcat1	lysophosphatidylcholine acyltransferase 1	0.54474	5.04303	7.28026	6.18684e-07	5.87616e-06	5.8346
71302	18	7899	Arhgap26	Rho GTPase activating protein 26	0.633326	4.45299	7.21255	7.07118e-07	6.56853e-06	5.83291
12727	7	4578	Clcn4	chloride channel, voltage-sensitive 4	1.03394	3.39401	7.0976	8.8841e-07	7.91597e-06	5.83053
330627	7	9649	Trim66	tripartite motif-containing 66	-0.794045	3.82767	-7.14765	8.04197e-07	7.2735e-06	5.8302
100503741	10	840	#N/A	#N/A	2.21397	1.07037	7.18122	7.52363e-07	6.89114e-06	5.82967
212943	9	5505	Fam46a	family with sequence similarity 46, member A	1.69137	1.5838	7.07706	9.25559e-07	8.16923e-06	5.82495
72022	9	2568	Slc35f2	solute carrier family 35, member F2	-0.513941	5.58283	-7.33877	5.51502e-07	5.3151e-06	5.82471
13984	X	1600	Esx1	extraembryonic, spermatogenesis, homeobox 1	1.01944	3.04872	7.06624	9.45773e-07	8.32522e-06	5.82045
107094	19	4320	Rrp12	ribosomal RNA processing 12 homolog (S. cerevisiae)	-0.408901	6.42957	-7.41964	4.70849e-07	4.64366e-06	5.82022
19175	11	1036	Psmb6	proteasome (prosome, macropain) subunit, beta type 6	-0.390844	7.05301	-7.46248	4.33172e-07	4.31756e-06	5.8115
216190	10	2946	Appl2	adaptor protein, phosphotyrosine interaction, PH domain and leucine zipper containing 2	0.450366	5.8398	7.35604	5.33152e-07	5.16103e-06	5.81103
70568	4	5646	Cpne3	copine III	0.372373	7.05836	7.45988	4.35367e-07	4.33285e-06	5.80928
14904	15	3398	Gtpbp1	GTP binding protein 1	-0.402854	6.42045	-7.41269	4.77278e-07	4.69646e-06	5.80785
15384	11	2545	Hnrnpab	heterogeneous nuclear ribonucleoprotein A/B	-0.40937	9.14691	-7.55611	3.61305e-07	3.7084e-06	5.80495
14208	5	2165	Ppm1g	protein phosphatase 1G (formerly 2C), magnesium-dependent, gamma isoform	-0.372316	7.12157	-7.4632	4.32571e-07	4.31522e-06	5.8042
211945	12	6439	Plekhh1	pleckstrin homology domain containing, family H (with MyTH4 domain) member 1	0.36621	7.44835	7.47942	4.19149e-07	4.20979e-06	5.80145
211914	12	5679	Asap2	ArfGAP with SH3 domain, ankyrin repeat and PH domain 2	-0.46046	5.7545	-7.34426	5.45605e-07	5.27378e-06	5.79866
67273	1	1220	Ndufa10	NADH dehydrogenase (ubiquinone) 1 alpha subcomplex 10	-0.370385	6.91957	-7.44722	4.46221e-07	4.42407e-06	5.79863
233107	7	2413	Kctd15	potassium channel tetramerisation domain containing 15	-0.77549	3.98373	-7.14759	8.04292e-07	7.2735e-06	5.79758
18193	13	12784	Nsd1	nuclear receptor-binding SET-domain protein 1	-0.341884	8.83752	-7.5383	3.73954e-07	3.82424e-06	5.79207
67306	3	3361	Zc2hc1a	zinc finger, C2HC-type containing 1A	0.529013	5.29362	7.2866	6.11015e-07	5.81174e-06	5.79103
18173	1	2304	Slc11a1	solute carrier family 11 (proton-coupled divalent metal ion transporters), member 1	-0.892588	3.4816	-7.09122	8.99784e-07	7.98475e-06	5.78701
68026	9	2387	2810417H13Rik	RIKEN cDNA 2810417H13 gene	-0.539316	5.0369	-7.25734	6.47259e-07	6.09894e-06	5.78226
208968	X	4474	Zfp280c	zinc finger protein 280C	-0.554409	5.35264	-7.28661	6.11005e-07	5.81174e-06	5.77068
74194	2	2827	Rnd3	Rho family GTPase 3	0.647061	5.08784	7.25165	6.54569e-07	6.15896e-06	5.77005
399674	3	1098	Tdpoz3	TD and POZ domain containing 3	5.55057	-1.33223	9.26679	1.60781e-08	2.9067e-07	5.76617
107829	11	2235	Thoc5	THO complex 5	-0.412887	6.34233	-7.37893	5.09802e-07	4.96432e-06	5.75384
54473	7	3705	Tollip	toll interacting protein	0.397556	6.51166	7.3847	5.04085e-07	4.91596e-06	5.7409
12728	X	3381	Clcn5	chloride channel, voltage-sensitive 5	0.860467	3.68681	7.07944	9.21182e-07	8.14156e-06	5.73511
15201	19	3019	Hells	helicase, lymphoid specific	-0.319599	8.42389	-7.49012	4.10532e-07	4.12958e-06	5.72857
235431	9	3610	Coro2b	coronin, actin binding protein, 2B	-0.538728	5.43938	-7.27458	6.25643e-07	5.92936e-06	5.72694
76055	19	4797	Mgea5	meningioma expressed antigen 5 (hyaluronidase)	0.344115	8.15221	7.47232	4.24971e-07	4.26174e-06	5.71774
192970	11	1421	Dhrs11	dehydrogenase/reductase (SDR family) member 11	0.853987	3.64799	7.06444	9.49189e-07	8.34408e-06	5.71206
14538	13	6267	Gcnt2	glucosaminyl (N-acetyl) transferase 2, I-branching enzyme	0.369414	6.96624	7.40187	4.87457e-07	4.78943e-06	5.70531
56361	5	1887	Pus1	pseudouridine synthase 1	-0.438952	5.79826	-7.29999	5.95131e-07	5.68955e-06	5.7002
237988	11	3700	Cdr2l	cerebellar degeneration-related protein 2-like	-0.499397	5.1794	-7.23151	6.81118e-07	6.37673e-06	5.69752
102502	9	3697	Pls1	plastin 1 (I-isoform)	0.69509	4.09657	7.10217	8.80358e-07	7.85491e-06	5.69008
16764	1	6010	Aff3	AF4/FMR2 family, member 3	1.51415	2.18553	6.9697	1.14765e-06	9.71724e-06	5.68936
69917	10	1052	Nabp2	nucleic acid binding protein 2	-0.688183	4.84848	-7.18826	7.4195e-07	6.81959e-06	5.6877
67025	4	594	Rpl11	ribosomal protein L11	-0.36939	7.83362	-7.44253	4.50311e-07	4.46124e-06	5.68645
320206	8	2937	A730028G07Rik	RIKEN cDNA A730028G07 gene	0.628134	4.51052	7.14461	8.09064e-07	7.30331e-06	5.68294
74132	5	3322	Rnf6	ring finger protein (C3H2C3 type) 6	0.492996	5.39155	7.24129	6.68091e-07	6.27269e-06	5.67682
98682	1	5591	Mfsd6	major facilitator superfamily domain containing 6	0.938148	3.29133	7.0075	1.06377e-06	9.1495e-06	5.66502
12747	1	3088	Clk1	CDC-like kinase 1	0.313085	7.82845	7.43089	4.60638e-07	4.54979e-06	5.66475
66163	9	1289	Mrpl4	mitochondrial ribosomal protein L4	-0.505577	5.69248	-7.26814	6.33633e-07	5.98776e-06	5.65884
380629	10	3667	Heca	hdc homolog, cell cycle regulator	0.515326	5.33472	7.22578	6.88865e-07	6.43605e-06	5.65869
21780	10	3918	Tfam	transcription factor A, mitochondrial	-0.386578	6.27362	-7.32052	5.71611e-07	5.48069e-06	5.64837
20617	6	1463	Snca	synuclein, alpha	2.88952	0.353972	7.33277	5.58028e-07	5.3701e-06	5.63637
19139	X	1975	Prps1	phosphoribosyl pyrophosphate synthetase 1	-0.391403	7.26915	-7.38643	5.02383e-07	4.90666e-06	5.63268
75746	X	3052	Morc4	microrchidia 4	0.788833	3.80458	7.03955	9.97609e-07	8.68815e-06	5.62846
232989	7	3041	Hnrnpul1	heterogeneous nuclear ribonucleoprotein U-like 1	-0.461153	8.14771	-7.4281	4.63145e-07	4.57112e-06	5.62836
74747	10	1685	Ddit4	DNA-damage-inducible transcript 4	0.462704	6.68225	7.34126	5.48823e-07	5.29318e-06	5.62675
71679	11	574	Atp5h	ATP synthase, H+ transporting, mitochondrial F0 complex, subunit D	-0.502457	5.99964	-7.27954	6.19563e-07	5.88024e-06	5.61892
14011	6	5541	Etv6	ets variant 6	-0.555137	4.96813	-7.16681	7.74183e-07	7.06631e-06	5.615
105501	14	2337	Abhd4	abhydrolase domain containing 4	0.362019	7.01064	7.36	5.29037e-07	5.12513e-06	5.61478
215821	10	8216	Arfgef3	ARFGEF family member 3	0.851524	3.53809	7.00431	1.07058e-06	9.1884e-06	5.61196
58809	14	1996	Rnase4	ribonuclease, RNase A family 4	1.26428	2.94184	6.94479	1.20663e-06	1.01121e-05	5.59938
20392	6	1875	Sgce	sarcoglycan, epsilon	1.06396	3.27987	6.96835	1.15076e-06	9.72491e-06	5.59291
72935	13	2205	Ddx41	DEAD (Asp-Glu-Ala-Asp) box polypeptide 41	-0.424255	6.02779	-7.26973	6.31647e-07	5.9733e-06	5.59272
78891	19	2637	Scyl1	SCY1-like 1 (S. cerevisiae)	-0.465153	5.55791	-7.21862	6.98677e-07	6.49979e-06	5.58696
108068	9	3323	Grm2	glutamate receptor, metabotropic 2	-2.73354	0.531348	-7.18372	7.48647e-07	6.86194e-06	5.58482
217517	12	4325	Stxbp6	syntaxin binding protein 6 (amisyn)	1.82429	1.31038	6.98211	1.11938e-06	9.52093e-06	5.58385
668620	7	3112	Zfp936	zinc finger protein 936	-0.703073	4.42404	-7.08943	9.02997e-07	8.00242e-06	5.58305
18585	17	2064	Pde9a	phosphodiesterase 9A	-0.968218	3.29059	-6.97145	1.14361e-06	9.69556e-06	5.58298
109254	13	2566	Adtrp	androgen dependent TFPI regulating protein	2.02237	1.15716	7.00946	1.05959e-06	9.1249e-06	5.57414
20019	6	6109	Polr1a	polymerase (RNA) I polypeptide A	-0.344178	7.60232	-7.37385	5.14893e-07	5.01017e-06	5.5713
74142	17	2967	Lonp1	lon peptidase 1, mitochondrial	-0.322353	7.98664	-7.3922	4.96747e-07	4.86248e-06	5.5706
70028	16	7455	Dopey2	dopey family member 2	0.413623	6.51178	7.29782	5.97684e-07	5.7098e-06	5.56597
238662	13	4281	Spata31d1b	spermatogenesis associated 31 subfamily D, member 1B	1.20485	2.50731	6.90829	1.29879e-06	1.07199e-05	5.56422
100039076	12	798	Gm2035	eukaryotic translation initiation factor 1A-like 2 pseudogene	5.58571	-0.793994	8.90119	3.03035e-08	4.89397e-07	5.56373
69860	19	2469	Eif1ad	eukaryotic translation initiation factor 1A domain containing	-0.471377	5.60525	-7.20669	7.15371e-07	6.6311e-06	5.55244
232237	6	5622	Fgd5	FYVE, RhoGEF and PH domain containing 5	0.669833	4.36158	7.06174	9.54305e-07	8.37221e-06	5.54938
170676	6	6667	Peg10	paternally expressed 10	0.605339	4.84511	7.11544	8.57392e-07	7.66565e-06	5.5482
17722	M	519	ND6	NADH dehydrogenase subunit 6	-0.48721	8.16916	-7.3865	5.02317e-07	4.90666e-06	5.54278
18125	5	4388	Nos1	nitric oxide synthase 1, neuronal	-0.757871	3.94266	-7.00746	1.06385e-06	9.1495e-06	5.523
107652	1	2283	Uap1	UDP-N-acetylglucosamine pyrophosphorylase 1	0.463944	5.90936	7.21907	6.9806e-07	6.49979e-06	5.52043
18813	10	2432	Pa2g4	proliferation-associated 2G4	-0.368386	8.72276	-7.39779	4.9136e-07	4.82274e-06	5.51917
237898	11	6924	Usp32	ubiquitin specific peptidase 32	0.391752	6.75211	7.29305	6.03312e-07	5.75517e-06	5.51711
20630	17	761	Snrpc	U1 small nuclear ribonucleoprotein C	-0.471747	5.62316	-7.18401	7.48221e-07	6.86194e-06	5.50265
21767	9	1854	Tex264	testis expressed gene 264	0.563579	5.01058	7.11163	8.6392e-07	7.71585e-06	5.50133
241274	2	4589	Pnpla7	patatin-like phospholipase domain containing 7	-0.542096	4.9776	-7.11147	8.64184e-07	7.71585e-06	5.50033
217463	12	6226	Snx13	sorting nexin 13	0.517732	5.5097	7.16245	7.80905e-07	7.1128e-06	5.49182
140580	13	3607	Elmo1	engulfment and cell motility 1	-0.6361	4.31456	-7.02963	1.01762e-06	8.81554e-06	5.48478
67028	X	5842	2610002M06Rik	RIKEN cDNA 2610002M06 gene	0.698653	4.58213	7.04609	9.8464e-07	8.59403e-06	5.46944
665174	11	489	Gm11543	predicted gene 11543	5.7718	-1.21543	8.87423	3.17741e-08	5.07882e-07	5.4678
320268	14	5266	B930095G15Rik	RIKEN cDNA B930095G15 gene	1.02667	2.87328	6.87437	1.39095e-06	1.14016e-05	5.46136
109169	18	4539	Igip	IgA inducing protein	0.622547	4.54593	7.03643	1.00386e-06	8.72883e-06	5.45518
13527	18	6588	Dtna	dystrobrevin alpha	0.865608	3.87654	6.95875	1.17321e-06	9.88257e-06	5.45242
19346	7	3320	Rab6a	RAB6A, member RAS oncogene family	0.338713	7.36734	7.30104	5.93906e-07	5.68199e-06	5.45108
72560	9	2690	Naalad2	N-acetylated alpha-linked acidic dipeptidase 2	2.8195	0.366	7.20228	7.21628e-07	6.66232e-06	5.45022
242291	4	4636	Impad1	inositol monophosphatase domain containing 1	0.416504	6.74072	7.25754	6.47008e-07	6.09894e-06	5.44735
381175	18	1525	Ccdc68	coiled-coil domain containing 68	0.81719	4.03798	6.97045	1.14592e-06	9.70883e-06	5.44062
225887	19	963	Ndufs8	NADH dehydrogenase (ubiquinone) Fe-S protein 8	-0.539588	5.42572	-7.12952	8.33702e-07	7.4896e-06	5.43586
171166	3	1712	Mcoln3	mucolipin 3	1.8195	1.62311	6.866	1.41472e-06	1.15675e-05	5.43579
68047	17	1701	Mpnd	MPN domain containing	-0.430434	6.22971	-7.21098	7.09325e-07	6.58437e-06	5.435
12649	9	3397	Chek1	checkpoint kinase 1	-0.393448	6.4953	-7.23381	6.78024e-07	6.3523e-06	5.43375
17349	3	1161	Mlf1	myeloid leukemia factor 1	1.56696	1.94411	6.84187	1.48559e-06	1.20642e-05	5.43261
13605	3	4117	Ect2	ect2 oncogene	0.349458	7.77016	7.3103	5.83203e-07	5.58366e-06	5.4275
14828	2	2616	Hspa5	heat shock protein 5	-0.319447	8.26665	-7.33377	5.56939e-07	5.36355e-06	5.42737
228869	2	3091	Ncoa5	nuclear receptor coactivator 5	-0.63843	4.89217	-7.06452	9.49028e-07	8.34408e-06	5.42569
76014	8	3804	Zc3h18	zinc finger CCCH-type containing 18	-0.421627	6.61144	-7.23916	6.70903e-07	6.29458e-06	5.42554
56307	10	4990	Metap2	methionine aminopeptidase 2	-0.345737	7.28564	-7.27831	6.21064e-07	5.89022e-06	5.41213
24057	12	1736	Sh3yl1	Sh3 domain YSC-like 1	1.25904	2.53546	6.82976	1.52255e-06	1.22958e-05	5.40839
217869	12	3966	Eif5	eukaryotic translation initiation factor 5	-0.323762	7.73789	-7.29512	6.00861e-07	5.73597e-06	5.39845
11717	7	4084	Ampd3	adenosine monophosphate deaminase 3	-0.541432	5.28362	-7.08999	9.01985e-07	7.99886e-06	5.38709
228714	2	3751	Csrp2bp	cysteine and glycine-rich protein 2 binding protein	-0.400103	6.3457	-7.1958	7.30945e-07	6.74208e-06	5.38264
19395	19	2193	Rasgrp2	RAS, guanyl releasing protein 2	-0.490837	5.56778	-7.11632	8.55886e-07	7.65741e-06	5.37703
12261	11	1165	C1qbp	complement component 1, q subcomponent binding protein	-0.334615	7.78639	-7.28665	6.10961e-07	5.81174e-06	5.3765
67876	1	1733	Coq10b	coenzyme Q10B	0.630967	4.61381	6.99805	1.08413e-06	9.2813e-06	5.36188
75901	14	5616	Dcp1a	decapping mRNA 1A	0.375467	6.59576	7.20346	7.19957e-07	6.65909e-06	5.3598
12283	1	3800	Cab39	calcium binding protein 39	0.361778	6.89381	7.22573	6.88928e-07	6.43605e-06	5.35904
52009	17	2606	Hn1l	hematological and neurological expressed 1-like	-0.321614	7.65002	-7.27077	6.30355e-07	5.96539e-06	5.35793
66689	12	2854	Klhl28	kelch-like 28	0.720093	4.31422	6.95791	1.17518e-06	9.89277e-06	5.35011
53379	6	4086	Hnrnpa2b1	heterogeneous nuclear ribonucleoprotein A2/B1	-0.265356	10.0872	-7.3607	5.28312e-07	5.12513e-06	5.34734
13047	5	6581	Cux1	cut-like homeobox 1	-0.467457	5.54692	-7.09813	8.87466e-07	7.91294e-06	5.34422
17688	17	4263	Msh6	mutS homolog 6	-0.27415	9.58938	-7.34164	5.48417e-07	5.29315e-06	5.34301
631331	X	2194	Gm7061	proteasome subunit beta type-1-like	2.91057	0.1166	7.23835	6.7197e-07	6.30007e-06	5.33749
64934	11	2911	Pes1	pescadillo ribosomal biogenesis factor 1	-0.345196	7.33514	-7.24393	6.64618e-07	6.24455e-06	5.3368
170736	15	3705	Parvb	parvin, beta	0.338657	7.65239	7.25968	6.4428e-07	6.07961e-06	5.33668
67991	2	7016	Nacc2	nucleus accumbens associated 2, BEN and BTB (POZ) domain containing	-0.716263	3.88524	-6.90899	1.29697e-06	1.0718e-05	5.33393
30785	6	5931	Cttnbp2	cortactin binding protein 2	1.3061	2.62072	6.79346	1.63909e-06	1.30441e-05	5.33122
79401	13	1602	Spz1	spermatogenic leucine zipper 1	5.3717	-1.42405	8.78264	3.73498e-08	5.79343e-07	5.33058
624853	9	362	#N/A	#N/A	-0.459831	6.48223	-7.18034	7.53686e-07	6.89363e-06	5.32763
56409	17	2171	Nudt3	nudix (nucleotide diphosphate linked moiety X)-type motif 3	-0.41164	6.09938	-7.14598	8.06862e-07	7.28845e-06	5.32712
100683	5	12476	Trrap	transformation/transcription domain-associated protein	0.333211	8.41251	7.28877	6.08412e-07	5.7996e-06	5.32491
224170	16	5771	Dzip3	DAZ interacting protein 3, zinc finger	-0.447501	6.01545	-7.13644	8.22314e-07	7.40208e-06	5.32452
18619	4	1412	Penk	preproenkephalin	1.8291	1.49144	6.81874	1.557e-06	1.2497e-05	5.32314
56210	1	4262	Rev1	REV1, DNA directed polymerase	0.334973	7.15478	7.21823	6.99222e-07	6.49979e-06	5.30848
544808	11	717	AA623943	expressed sequence AA623943	5.47767	-1.3744	8.73284	4.07998e-08	6.21095e-07	5.30147
244061	7	1072	Gm4971	Smad nuclear interacting protein 1 pseudogene	5.29508	-0.929757	8.6366	4.84395e-08	7.10971e-07	5.29741
105522	14	5229	Ankrd28	ankyrin repeat domain 28	0.325722	7.24672	7.21824	6.99214e-07	6.49979e-06	5.29704
104015	16	7229	Synj1	synaptojanin 1	0.400527	6.18591	7.13612	8.2283e-07	7.40208e-06	5.2956
16324	1	4255	Inhbb	inhibin beta-B	-1.54913	2.06365	-6.76625	1.73244e-06	1.36023e-05	5.29468
54195	3	3251	Gucy1b3	guanylate cyclase 1, soluble, beta 3	2.40616	0.9026	6.91731	1.27537e-06	1.05732e-05	5.29223
56772	3	2514	Mllt11	myeloid/lymphoid or mixed-lineage leukemia; translocated to, 11	0.618967	4.38269	6.93627	1.22753e-06	1.02642e-05	5.28719
20462	16	2135	Tra2b	transformer 2 beta homolog (Drosophila)	-0.440404	7.06762	-7.20217	7.2179e-07	6.66232e-06	5.2842
20193	3	615	S100a1	S100 calcium binding protein A1	0.669699	5.88104	7.09671	8.89978e-07	7.91917e-06	5.28275
53890	5	3586	Sart3	squamous cell carcinoma antigen recognized by T cells 3	-0.373757	6.57302	-7.16582	7.75706e-07	7.07528e-06	5.28224
107869	3	1801	Cth	cystathionase (cystathionine gamma-lyase)	0.384876	7.13069	7.20334	7.20128e-07	6.65909e-06	5.28192
63913	1	3939	Fam129a	family with sequence similarity 129, member A	-0.399507	6.20994	-7.13077	8.31622e-07	7.47605e-06	5.27498
109689	7	7112	Arrb1	arrestin, beta 1	-0.524283	5.09443	-7.01216	1.05387e-06	9.08159e-06	5.27064
110109	6	2623	Nop2	NOP2 nucleolar protein	-0.362617	7.07409	-7.19487	7.32299e-07	6.74982e-06	5.26795
56726	X	2836	Sh3bgrl	SH3-binding domain glutamic acid-rich protein like	0.752802	4.66981	6.95222	1.18873e-06	9.98763e-06	5.25943
224139	16	11025	Golgb1	golgi autoantigen, golgin subfamily b, macrogolgin 1	0.35973	8.22741	7.24842	6.58749e-07	6.19385e-06	5.25915
71999	9	2102	Fbxo22	F-box protein 22	-0.368617	6.64798	-7.15741	7.88754e-07	7.16934e-06	5.25287
216459	10	1026	Myl6b	myosin, light polypeptide 6B	-1.41698	2.23251	-6.74267	1.81782e-06	1.41234e-05	5.24776
320183	10	3709	Msrb3	methionine sulfoxide reductase B3	1.62396	2.21709	6.74182	1.82095e-06	1.41309e-05	5.24752
56217	12	5515	Mpp5	membrane protein, palmitoylated 5 (MAGUK p55 subfamily member 5)	0.448049	5.69299	7.06273	9.52437e-07	8.36496e-06	5.24657
353310	8	3305	Zfp703	zinc finger protein 703	1.66724	1.88638	6.7468	1.80253e-06	1.40375e-05	5.24386
751530	17	110	#N/A	#N/A	0.89397	5.98624	7.07909	9.21823e-07	8.14173e-06	5.23328
11352	1	10714	Abl2	v-abl Abelson murine leukemia viral oncogene 2 (arg, Abelson-related gene)	0.35246	7.22953	7.18372	7.48651e-07	6.86194e-06	5.22902
218442	13	5319	Serinc5	serine incorporator 5	0.561422	5.4373	7.02105	1.03526e-06	8.94473e-06	5.22011
53607	7	1570	Snrpa	small nuclear ribonucleoprotein polypeptide A	-0.360522	7.2478	-7.18065	7.53217e-07	6.89363e-06	5.21787
19207	4	3549	Ptch2	patched 2	-0.764852	3.73962	-6.8342	1.50888e-06	1.2208e-05	5.21281
18108	2	1877	Nmt2	N-myristoyltransferase 2	0.363521	6.70933	7.13891	8.18286e-07	7.37639e-06	5.2096
232748	6	4257	Tcaf2	TRPM8 channel-associated factor 2	1.19383	2.84836	6.74507	1.80893e-06	1.4071e-05	5.20923
72029	17	1898	Cnpy3	canopy FGF signaling regulator 3	-0.446361	5.74108	-7.05256	9.71978e-07	8.50449e-06	5.20889
12332	6	1249	Capg	capping protein (actin filament), gelsolin-like	0.64032	4.3898	6.89791	1.3263e-06	1.09195e-05	5.2078
56707	7	7134	Zfp111	zinc finger protein 111	-0.641182	4.57486	-6.91988	1.26877e-06	1.05252e-05	5.20195
30935	1	3268	Tor3a	torsin family 3, member A	-0.753875	3.83367	-6.8311	1.5184e-06	1.22698e-05	5.18637
72338	12	2981	Wdr89	WD repeat domain 89	-0.596593	4.68746	-6.92466	1.25659e-06	1.04639e-05	5.18547
268935	17	2982	Scube3	signal peptide, CUB domain, EGF-like 3	0.50753	5.11503	6.96825	1.15099e-06	9.72491e-06	5.18288
74123	17	4025	Foxp4	forkhead box P4	-0.42678	6.64921	-7.12178	8.46633e-07	7.57979e-06	5.18018
216443	10	2963	Mars	methionine-tRNA synthetase	-0.327488	7.84577	-7.19063	7.38468e-07	6.79712e-06	5.17541
20650	8	4423	Sntb2	syntrophin, basic 2	-0.453627	5.77109	-7.03737	1.00198e-06	8.72041e-06	5.17146
66622	12	3247	Ubr7	ubiquitin protein ligase E3 component n-recognin 7 (putative)	-0.329349	7.48216	-7.16441	7.77874e-07	7.09012e-06	5.15877
26611	9	2042	Rcn2	reticulocalbin 2	0.471836	5.63186	7.01309	1.0519e-06	9.07657e-06	5.15867
100504603	1	949	#N/A	#N/A	0.809752	3.68215	6.79474	1.63483e-06	1.3026e-05	5.15677
73246	5	1958	Rassf6	Ras association (RalGDS/AF-6) domain family member 6	0.904687	3.38243	6.7638	1.74114e-06	1.36524e-05	5.15549
66590	8	1829	Farsa	phenylalanyl-tRNA synthetase, alpha subunit	-0.390047	6.19817	-7.07114	9.36566e-07	8.25525e-06	5.15502
19184	11	1277	Psmc5	protease (prosome, macropain) 26S subunit, ATPase 5	-0.374096	6.8741	-7.12611	8.39367e-07	7.52502e-06	5.15459
77987	10	7477	Ascc3	activating signal cointegrator 1 complex subunit 3	0.405974	6.15169	7.06251	9.52841e-07	8.36496e-06	5.15168
67225	3	3888	Rnpc3	RNA-binding region (RNP1, RRM) containing 3	0.458533	5.67808	7.01234	1.05349e-06	9.08159e-06	5.14666
20377	8	4372	Sfrp1	secreted frizzled-related protein 1	-0.31543	7.43353	-7.15369	7.94598e-07	7.21746e-06	5.14199
77781	9	7249	Epm2aip1	EPM2A (laforin) interacting protein 1	0.43754	6.4184	7.081	9.18301e-07	8.12706e-06	5.14107
17768	6	2070	Mthfd2	methylenetetrahydrofolate dehydrogenase (NAD+ dependent), methenyltetrahydrofolate cyclohydrolase	-0.415331	6.56928	-7.09591	8.91404e-07	7.92648e-06	5.14023
14803	14	3428	Grid1	glutamate receptor, ionotropic, delta 1	1.24785	2.39217	6.68248	2.05591e-06	1.57033e-05	5.12432
67568	5	1630	Mrfap1	Morf4 family associated protein 1	-0.354355	7.44289	-7.14405	8.09956e-07	7.30633e-06	5.12138
20528	11	2822	Slc2a4	solute carrier family 2 (facilitated glucose transporter), member 4	0.665385	4.51369	6.86846	1.40769e-06	1.15172e-05	5.11971
19060	7	2070	Ppp5c	protein phosphatase 5, catalytic subunit	-0.34995	6.66697	-7.09235	8.97745e-07	7.97205e-06	5.11661
57028	15	2001	Pdxp	pyridoxal (pyridoxine, vitamin B6) phosphatase	-0.654066	4.55112	-6.87293	1.395e-06	1.14277e-05	5.11132
18034	19	3292	Nfkb2	nuclear factor of kappa light polypeptide gene enhancer in B cells 2, p49/p100	0.49833	5.45643	6.96802	1.15153e-06	9.72491e-06	5.10509
23943	10	3687	Esyt1	extended synaptotagmin-like protein 1	0.377362	6.6406	7.07966	9.20777e-07	8.14156e-06	5.09958
12729	7	1447	Clns1a	chloride channel, nucleotide-sensitive, 1A	-0.413237	6.31512	-7.05376	9.69659e-07	8.48986e-06	5.09783
66917	9	2205	Chordc1	cysteine and histidine-rich domain (CHORD)-containing, zinc-binding protein 1	0.398531	6.62012	7.07654	9.26516e-07	8.17217e-06	5.09695
56351	10	1954	Ptges3	prostaglandin E synthase 3 (cytosolic)	-0.298045	8.3611	-7.17405	7.63137e-07	6.97034e-06	5.09458
69605	2	8775	Lnpk1	ER junction formation factor 1	0.440227	6.1738	7.03589	1.00494e-06	8.72883e-06	5.09341
224656	17	2712	Zfp523	zinc finger protein 523	-0.64205	4.31077	-6.83452	1.5079e-06	1.22075e-05	5.08636
67501	16	6981	Ccdc50	coiled-coil domain containing 50	0.378244	6.57833	7.06819	9.42088e-07	8.29835e-06	5.08619
214162	9	16439	Kmt2a	lysine (K)-specific methyltransferase 2A	0.440056	8.05399	7.15108	7.98733e-07	7.24497e-06	5.07684
18763	17	14170	Pkd1	polycystic kidney disease 1 homolog	0.423902	6.40562	7.04607	9.84686e-07	8.59403e-06	5.07129
227731	2	3965	Slc25a25	solute carrier family 25 (mitochondrial carrier, phosphate carrier), member 25	0.639081	4.58375	6.85207	1.45519e-06	1.18467e-05	5.06924
13030	14	4738	Ctsb	cathepsin B	0.338294	8.34211	7.1602	7.84406e-07	7.13973e-06	5.0691
20318	4	5174	Sdf4	stromal cell derived factor 4	-0.385376	6.38791	-7.04599	9.84835e-07	8.59403e-06	5.06867
67469	9	3148	Abhd5	abhydrolase domain containing 5	0.743162	3.9795	6.78272	1.67531e-06	1.32518e-05	5.06629
11480	2	5681	Acvr2a	activin receptor IIA	0.596457	4.44616	6.83558	1.50468e-06	1.2189e-05	5.06545
68988	7	3143	Prpf31	pre-mRNA processing factor 31	-0.41068	6.18543	-7.02587	1.02532e-06	8.87054e-06	5.06462
15260	16	4534	Hira	histone cell cycle regulator	-0.406821	6.16203	-7.02215	1.03298e-06	8.93095e-06	5.06138
15191	3	2245	Hdgf	hepatoma-derived growth factor	-0.332652	8.7915	-7.17467	7.62196e-07	6.9666e-06	5.06107
237886	11	3856	Slfn9	schlafen 9	-0.451423	6.33116	-7.03597	1.00478e-06	8.72883e-06	5.05873
319520	8	2427	Dusp4	dual specificity phosphatase 4	0.803587	3.64434	6.74271	1.81765e-06	1.41234e-05	5.05774
16009	11	2447	Igfbp3	insulin-like growth factor binding protein 3	1.16633	2.85011	6.66867	2.11494e-06	1.60606e-05	5.05416
21420	2	3069	Tfap2c	transcription factor AP-2, gamma	-0.376184	6.33222	-7.03009	1.01669e-06	8.81329e-06	5.04579
20899	6	1455	Stra8	stimulated by retinoic acid gene 8	-1.39351	1.92215	-6.63981	2.24405e-06	1.68555e-05	5.04533
58521	2	2544	Eid1	EP300 interacting inhibitor of differentiation 1	0.719854	4.58626	6.8396	1.49245e-06	1.21049e-05	5.04528
380684	11	3994	Nefh	neurofilament, heavy polypeptide	-1.13555	2.84583	-6.66679	2.12313e-06	1.6097e-05	5.04168
17076	2	5172	Ly75	lymphocyte antigen 75	-0.325158	8.46741	-7.15182	7.97558e-07	7.23933e-06	5.04019
14733	1	3552	Gpc1	glypican 1	0.607504	5.21688	6.90714	1.30181e-06	1.0738e-05	5.03652
18040	14	3230	Nefm	neurofilament, medium polypeptide	1.48627	1.90663	6.63659	2.25895e-06	1.69351e-05	5.03484
68626	11	2781	Elac2	elaC ribonuclease Z 2	-0.442157	5.58803	-6.95106	1.1915e-06	9.99924e-06	5.03293
19339	8	1451	Rab3a	RAB3A, member RAS oncogene family	-1.23475	2.78066	-6.65565	2.17223e-06	1.64384e-05	5.0298
217340	11	4655	Rnf157	ring finger protein 157	-0.665845	4.39442	-6.81459	1.57016e-06	1.25745e-05	5.02677
217578	12	6179	Baz1a	bromodomain adjacent to zinc finger domain 1A	0.576927	4.93748	6.87094	1.40065e-06	1.14668e-05	5.02533
66712	9	3013	Spesp1	sperm equatorial segment protein 1	1.69922	1.79728	6.63583	2.2625e-06	1.69358e-05	5.02279
77300	1	2292	Raph1	Ras association (RalGDS/AF-6) and pleckstrin homology domains 1	0.464327	5.41565	6.92244	1.26224e-06	1.04843e-05	5.01946
74016	2	3743	Phf19	PHD finger protein 19	-0.726727	3.96498	-6.76367	1.74157e-06	1.36524e-05	5.0191
229488	3	4388	Fam160a1	family with sequence similarity 160, member A1	1.68494	1.65112	6.64115	2.23785e-06	1.6822e-05	5.0181
231287	5	6048	Atp10d	ATPase, class V, type 10D	0.504648	5.50355	6.93065	1.2415e-06	1.0358e-05	5.01782
63959	17	2012	Slc29a1	solute carrier family 29 (nucleoside transporters), member 1	-0.356085	7.52134	-7.09714	8.89225e-07	7.91785e-06	5.01692
243382	6	5560	Ppm1k	protein phosphatase 1K (PP2C domain containing)	0.703713	4.61483	6.8285	1.52644e-06	1.23045e-05	5.01591
53324	5	2551	Nptx2	neuronal pentraxin 2	-0.476853	5.54854	-6.93451	1.23187e-06	1.02907e-05	5.00803
245423	X	2156	Gm364	predicted gene 364	1.51832	1.79428	6.6219	2.32821e-06	1.73979e-05	4.9991
100039062	12	2098	Gm2027	nuclear assembly factor 1 homolog pseudogene	4.37533	-0.608394	7.70309	2.7241e-07	2.90755e-06	4.9942
20655	16	648	Sod1	superoxide dismutase 1, soluble	-0.299679	8.47154	-7.12913	8.34346e-07	7.49025e-06	4.99336
108079	4	8201	Prkaa2	protein kinase, AMP-activated, alpha 2 catalytic subunit	0.393792	6.56168	7.01977	1.03791e-06	8.96176e-06	4.98965
15161	X	8093	Hcfc1	host cell factor C1	-0.299192	8.49714	-7.12653	8.38678e-07	7.52399e-06	4.98593
15528	1	768	Hspe1	heat shock protein 1 (chaperonin 10)	-0.364136	7.16307	-7.06123	9.55292e-07	8.37526e-06	4.98333
65973	4	12295	Asph	aspartate-beta-hydroxylase	0.38471	6.28062	6.99052	1.10063e-06	9.39294e-06	4.97888
108800	12	9896	Ston2	stonin 2	0.500999	5.78278	6.93676	1.22632e-06	1.0264e-05	4.96992
69590	13	1016	Gpx8	glutathione peroxidase 8 (putative)	1.25967	2.70841	6.61312	2.37068e-06	1.76348e-05	4.96056
68533	8	1054	Mphosph6	M phase phosphoprotein 6	-0.566183	5.37388	-6.89172	1.34299e-06	1.10499e-05	4.9597
319277	10	5858	A230046K03Rik	RIKEN cDNA A230046K03 gene	0.36634	7.29459	7.05541	9.66455e-07	8.46747e-06	4.95864
30052	X	2193	Pcsk1n	proprotein convertase subtilisin/kexin type 1 inhibitor	-0.820865	3.4094	-6.67454	2.08967e-06	1.59332e-05	4.95412
353211	19	12512	Prune2	prune homolog 2	-0.577193	4.94476	-6.8401	1.49093e-06	1.21001e-05	4.95151
102954	X	1751	Nudt10	nudix (nucleoside diphosphate linked moiety X)-type motif 10	2.73307	0.23651	6.92248	1.26213e-06	1.04843e-05	4.95114
11835	X	2999	Ar	androgen receptor	2.13384	0.853847	6.71482	1.92423e-06	1.48184e-05	4.94722
12558	18	4646	Cdh2	cadherin 2	1.66229	1.5495	6.60808	2.39538e-06	1.77782e-05	4.94384
328795	17	2953	Ubash3a	ubiquitin associated and SH3 domain containing, A	-0.582392	4.53837	-6.78909	1.65373e-06	1.31367e-05	4.93984
69727	5	3225	Usp46	ubiquitin specific peptidase 46	0.447057	6.0926	6.951	1.19164e-06	9.99924e-06	4.9345
268451	11	3145	Rab11fip4	RAB11 family interacting protein 4 (class II)	-0.385323	6.14265	-6.95726	1.17673e-06	9.89951e-06	4.93111
216766	11	6214	Gemin5	gem (nuclear organelle) associated protein 5	-0.365931	6.66971	-7.00079	1.07818e-06	9.23645e-06	4.92794
216119	10	4522	Ybey	ybeY metallopeptidase	-0.918493	3.25805	-6.64618	2.21486e-06	1.66936e-05	4.9271
78408	16	2271	Fam131a	family with sequence similarity 131, member A	1.10412	2.9912	6.61385	2.36711e-06	1.76282e-05	4.92243
14615	11	2906	Gjc1	gap junction protein, gamma 1	-0.42274	5.94419	-6.93256	1.23675e-06	1.03249e-05	4.91949
99169	2	2982	AU015228	expressed sequence AU015228	5.00082	-0.839119	8.02956	1.46985e-07	1.74031e-06	4.90754
14679	3	3211	Gnai3	guanine nucleotide binding protein (G protein), alpha inhibiting 3	0.400471	7.34473	7.0326	1.01159e-06	8.78074e-06	4.90614
629059	14	2316	Fam124a	family with sequence similarity 124, member A	1.98861	1.29746	6.61892	2.34255e-06	1.74951e-05	4.90569
71865	10	5114	Fbxo30	F-box protein 30	0.404475	6.17663	6.94366	1.20939e-06	1.01287e-05	4.90201
622554	19	1613	Majin	membrane anchored junction protein	-1.76342	1.57944	-6.57815	2.5478e-06	1.87081e-05	4.89777
108961	7	3691	E2f8	E2F transcription factor 8	-0.544796	4.77708	-6.79542	1.63256e-06	1.30237e-05	4.89728
98267	1	3278	Stk17b	serine/threonine kinase 17b (apoptosis-inducing)	0.595396	4.53896	6.75822	1.76105e-06	1.37803e-05	4.88421
546118	9	2639	Ubtfl1	upstream binding transcription factor, RNA polymerase I-like 1	5.13358	-1.01611	8.21824	1.03563e-07	1.31404e-06	4.8834
12449	17	3099	Ccnf	cyclin F	-0.297001	7.82647	-7.04705	9.82753e-07	8.59302e-06	4.88293
16593	12	3067	Klc1	kinesin light chain 1	0.331831	7.11611	7.00663	1.06561e-06	9.15866e-06	4.87979
75565	7	1166	Sgf29	SAGA complex associated factor 29	-0.664419	4.23566	-6.72013	1.90344e-06	1.46755e-05	4.8672
14163	X	3516	Fgd1	FYVE, RhoGEF and PH domain containing 1	-0.34749	6.99923	-6.98925	1.10344e-06	9.40362e-06	4.8558
22791	5	2037	Dnajc2	DnaJ heat shock protein family (Hsp40) member C2	-0.433572	6.93857	-6.98492	1.11307e-06	9.47338e-06	4.85568
231605	5	2997	Galnt9	UDP-N-acetyl-alpha-D-galactosamine:polypeptide N-acetylgalactosaminyltransferase 9	-3.32855	0.213912	-6.88998	1.34772e-06	1.10819e-05	4.85546
116904	7	6369	Alpk3	alpha-kinase 3	0.359031	7.08792	6.99071	1.10021e-06	9.39294e-06	4.85094
68979	11	3161	Nol11	nucleolar protein 11	-0.355798	6.93218	-6.98161	1.1205e-06	9.52424e-06	4.84917
13644	14	3571	Efs	embryonal Fyn-associated substrate	0.555677	4.64374	6.75231	1.78241e-06	1.39226e-05	4.84678
66259	4	3613	Camk2n1	calcium/calmodulin-dependent protein kinase II inhibitor 1	0.403415	6.25929	6.92312	1.26049e-06	1.04831e-05	4.84393
51797	4	2705	Ctps	cytidine 5'-triphosphate synthase	-0.348879	6.95433	-6.97722	1.13044e-06	9.59629e-06	4.83703
66235	X	926	Eif1ax	eukaryotic translation initiation factor 1A, X-linked	-0.381604	6.67229	-6.95394	1.18461e-06	9.95936e-06	4.83086
24061	X	3970	Smc1a	structural maintenance of chromosomes 1A	-0.404559	7.93583	-7.02594	1.02517e-06	8.87054e-06	4.82904
14860	9	958	Gsta4	glutathione S-transferase, alpha 4	-0.309232	8.04222	-7.03036	1.01614e-06	8.81329e-06	4.82796
77975	16	2222	Tmem50b	transmembrane protein 50B	0.58475	4.90704	6.7717	1.71334e-06	1.35037e-05	4.82665
12804	4	2267	Cntfr	ciliary neurotrophic factor receptor	1.2628	2.07327	6.52649	2.83485e-06	2.04831e-05	4.82341
15211	9	1865	Hexa	hexosaminidase A	0.285276	8.45386	7.04453	9.87731e-07	8.61356e-06	4.82189
68731	18	1339	Rbfa	ribosome binding factor A	-0.560318	4.68436	-6.74829	1.79707e-06	1.40037e-05	4.8212
11737	9	2089	Anp32a	acidic (leucine-rich) nuclear phosphoprotein 32 family, member A	-0.491292	8.44428	-7.04363	9.89498e-07	8.62324e-06	4.82031
108014	5	1162	Srsf9	serine/arginine-rich splicing factor 9	-0.420154	6.12567	-6.90125	1.31739e-06	1.08529e-05	4.81875
17188	7	2374	Maz	MYC-associated zinc finger protein (purine-binding transcription factor)	-0.389424	7.47863	-6.99738	1.08558e-06	9.28768e-06	4.81616
14048	1	4330	Eya1	EYA transcriptional coactivator and phosphatase 1	0.513892	5.09806	6.78865	1.65521e-06	1.31404e-05	4.81566
67465	11	4916	Sf3a1	splicing factor 3a, subunit 1	-0.353039	7.34826	-6.99014	1.10147e-06	9.39294e-06	4.81531
217082	11	5665	Hlf	hepatic leukemia factor	-1.03973	2.76542	-6.55098	2.69484e-06	1.96995e-05	4.8144
73914	10	2969	Irak3	interleukin-1 receptor-associated kinase 3	0.767998	4.17454	6.68112	2.06167e-06	1.57381e-05	4.81392
70762	3	4043	Dclk2	doublecortin-like kinase 2	-0.407929	6.26087	-6.9108	1.29223e-06	1.06927e-05	4.81281
22036	9	2697	Traip	TRAF-interacting protein	-0.399313	6.28741	-6.91169	1.28989e-06	1.06801e-05	4.80968
54624	7	1953	Paf1	Paf1, RNA polymerase II complex component	-0.479496	5.92992	-6.87778	1.38139e-06	1.13303e-05	4.80957
633285	3	1789	Rbm46	RNA binding motif protein 46	1.73086	1.87199	6.52158	2.86379e-06	2.06353e-05	4.80569
20877	11	1957	Aurkb	aurora kinase B	-0.458262	6.299	-6.90915	1.29653e-06	1.0718e-05	4.80277
18709	8	3159	Pik3r2	phosphatidylinositol 3-kinase, regulatory subunit, polypeptide 2 (p85 beta)	-0.542816	4.94402	-6.76719	1.72915e-06	1.35924e-05	4.79981
14579	4	2257	Gem	GTP binding protein (gene overexpressed in skeletal muscle)	1.50376	1.87065	6.517	2.89111e-06	2.07979e-05	4.79968
56495	8	1253	Asna1	arsA arsenite transporter, ATP-binding, homolog 1 (bacterial)	-0.323813	7.32452	-6.97805	1.12855e-06	9.58648e-06	4.79291
20826	15	1257	Nhp2l1	NHP2 non-histone chromosome protein 2-like 1 (S. cerevisiae)	-0.470987	5.42172	-6.81449	1.5705e-06	1.25745e-05	4.78748
240028	17	5181	Lnpep	leucyl/cystinyl aminopeptidase	0.406279	7.32186	6.97219	1.14191e-06	9.68736e-06	4.78424
72349	11	1167	Dusp3	dual specificity phosphatase 3 (vaccinia virus phosphatase VH1-related)	0.710031	3.98926	6.64642	2.2138e-06	1.66936e-05	4.78102
71435	2	6972	Arhgap21	Rho GTPase activating protein 21	0.379628	7.23132	6.96152	1.16668e-06	9.83385e-06	4.77259
17258	7	2877	Mef2a	myocyte enhancer factor 2A	0.618398	4.50044	6.69947	1.98561e-06	1.52018e-05	4.77184
244421	8	3930	Lonrf1	LON peptidase N-terminal domain and ring finger 1	0.42835	5.56387	6.81716	1.56199e-06	1.25294e-05	4.76746
71228	14	7853	Dlg5	discs, large homolog 5 (Drosophila)	-0.352646	7.32614	-6.96555	1.15727e-06	9.76709e-06	4.76696
26912	15	2977	Gcat	glycine C-acetyltransferase (2-amino-3-ketobutyrate-coenzyme A ligase)	-0.457444	6.50095	-6.90869	1.29773e-06	1.0718e-05	4.76605
70750	1	5582	Kdsr	3-ketodihydrosphingosine reductase	0.429256	5.69193	6.82856	1.52627e-06	1.23045e-05	4.76311
15926	1	2438	Idh1	isocitrate dehydrogenase 1 (NADP+), soluble	0.322909	7.47655	6.96882	1.14967e-06	9.72491e-06	4.75888
108075	7	5595	Ltbp4	latent transforming growth factor beta binding protein 4	0.313961	7.92375	6.99031	1.10109e-06	9.39294e-06	4.75773
30941	1	2185	Usp21	ubiquitin specific peptidase 21	-0.437267	5.46231	-6.8022	1.61022e-06	1.2869e-05	4.75247
11906	8	16439	Zfhx3	zinc finger homeobox 3	0.423398	6.12306	6.86349	1.42193e-06	1.1612e-05	4.74667
27981	4	1415	Rsrp1	arginine/serine rich protein 1	0.32102	8.39729	7.00529	1.06848e-06	9.17731e-06	4.74586
18458	15	2820	Pabpc1	poly(A) binding protein, cytoplasmic 1	-0.426179	11.9822	-7.12267	8.45143e-07	7.57162e-06	4.74251
109212	11	1466	Fam64a	family with sequence similarity 64, member A	-0.465927	5.29703	-6.77892	1.68832e-06	1.33306e-05	4.74184
100503807	16	9159	#N/A	#N/A	0.400597	6.91366	6.92325	1.26017e-06	1.04831e-05	4.73579
69137	9	1988	Vstm5	V-set and transmembrane domain containing 5	1.40613	1.88597	6.48353	3.09884e-06	2.1943e-05	4.73533
22249	4	6391	Unc13b	unc-13 homolog B (C. elegans)	0.352292	6.65936	6.90341	1.31165e-06	1.08125e-05	4.73234
66371	3	1790	Chmp4c	charged multivesicular body protein 4C	0.414168	6.14938	6.85835	1.43681e-06	1.17189e-05	4.7307
22227	8	1644	Ucp1	uncoupling protein 1 (mitochondrial, proton carrier)	-2.77468	0.43544	-6.70245	1.97354e-06	1.51208e-05	4.73053
320271	2	10705	Scai	suppressor of cancer cell invasion	0.459588	5.84551	6.82405	1.54031e-06	1.2401e-05	4.72178
19401	11	4131	Rara	retinoic acid receptor, alpha	-0.399496	6.25187	-6.86096	1.42923e-06	1.16643e-05	4.71103
378702	2	3029	Serf2	small EDRK-rich factor 2	0.381425	6.54377	6.8823	1.36881e-06	1.12482e-05	4.70803
54170	4	2606	Rragc	Ras-related GTP binding C	0.446062	5.91322	6.82261	1.5448e-06	1.24219e-05	4.70427
102414	9	2494	Clk3	CDC-like kinase 3	0.366091	6.55657	6.88081	1.37294e-06	1.12751e-05	4.70255
29875	7	7359	Iqgap1	IQ motif containing GTPase activating protein 1	0.286843	8.88928	7.00206	1.07543e-06	9.21885e-06	4.69956
54338	2	6364	Slc23a2	solute carrier family 23 (nucleobase transporters), member 2	0.359482	7.26341	6.92764	1.24908e-06	1.04145e-05	4.69832
56358	11	930	Copz2	coatomer protein complex, subunit zeta 2	-0.602335	4.51613	-6.66986	2.10978e-06	1.60493e-05	4.69743
53625	11	2818	B3gnt2	UDP-GlcNAc:betaGal beta-1,3-N-acetylglucosaminyltransferase 2	0.407009	5.96268	6.82353	1.54193e-06	1.24064e-05	4.69525
252870	16	5427	Usp7	ubiquitin specific peptidase 7	-0.333904	9.02515	-7.00404	1.07117e-06	9.1884e-06	4.69285
60507	9	1321	Qtrt1	queuine tRNA-ribosyltransferase 1	-0.545114	5.26059	-6.75002	1.79075e-06	1.39627e-05	4.69109
19309	19	2844	Pygm	muscle glycogen phosphorylase	-0.649076	4.08859	-6.61649	2.35426e-06	1.75625e-05	4.68475
100705	5	8485	Acacb	acetyl-Coenzyme A carboxylase beta	-0.469205	5.43788	-6.76607	1.73311e-06	1.36023e-05	4.68298
329260	1	8314	Dennd1b	DENN/MADD domain containing 1B	0.479628	6.09831	6.82908	1.52463e-06	1.23045e-05	4.6813
215890	10	2500	Clvs2	clavesin 2	1.86321	1.00712	6.53001	2.81426e-06	2.03568e-05	4.67944
18973	5	7129	Pole	polymerase (DNA directed), epsilon	-0.313897	7.8652	-6.94992	1.19423e-06	1.00145e-05	4.67854
381678	5	2218	Zcwpw1	zinc finger, CW type with PWWP domain 1	-0.506933	5.15938	-6.73195	1.85804e-06	1.43678e-05	4.67608
12607	17	4077	Cebpz	CCAAT/enhancer binding protein zeta	-0.328916	7.42633	-6.92636	1.25229e-06	1.04347e-05	4.67463
18806	11	3801	Pld2	phospholipase D2	0.671654	4.02557	6.59771	2.44709e-06	1.81005e-05	4.67051
109079	2	5319	Sephs1	selenophosphate synthetase 1	-0.394209	6.04384	-6.82124	1.54912e-06	1.2449e-05	4.66845
213019	14	1514	Pdlim2	PDZ and LIM domain 2	1.89739	1.79417	6.45341	3.29895e-06	2.31598e-05	4.66419
17155	10	3889	Man1a	mannosidase 1, alpha	1.06951	2.76904	6.47082	3.18169e-06	2.24206e-05	4.65936
56088	16	985	Psmg1	proteasome (prosome, macropain) assembly chaperone 1	-0.460348	5.64401	-6.77554	1.69999e-06	1.34146e-05	4.65705
100503380	18	1393	Snhg4	small nucleolar RNA host gene 4	-0.518567	5.00587	-6.70415	1.96668e-06	1.51009e-05	4.65378
12461	10	1962	Cct2	chaperonin containing Tcp1, subunit 2 (beta)	-0.283171	9.13369	-6.98858	1.10492e-06	9.41017e-06	4.65293
66523	8	1382	2810004N23Rik	RIKEN cDNA 2810004N23 gene	-0.425168	6.0641	-6.81554	1.56714e-06	1.2563e-05	4.65283
67681	17	959	Mrpl18	mitochondrial ribosomal protein L18	-0.421218	5.65744	-6.77496	1.70199e-06	1.34223e-05	4.65247
14191	4	3353	Fgr	FGR proto-oncogene, Src family tyrosine kinase	-1.36989	1.78958	-6.44169	3.38035e-06	2.36679e-05	4.65227
231380	5	5097	Uba6	ubiquitin-like modifier activating enzyme 6	0.42014	6.19795	6.82419	1.53985e-06	1.2401e-05	4.65029
328734	17	1485	Pisd-ps2	phosphatidylserine decarboxylase, pseudogene 2	0.453228	5.91274	6.79551	1.63228e-06	1.30237e-05	4.64806
110920	16	4162	Hspa13	heat shock protein 70 family, member 13	0.557127	4.58636	6.64537	2.21855e-06	1.67118e-05	4.63729
19221	3	5786	Ptgfrn	prostaglandin F2 receptor negative regulator	-0.327041	7.67027	-6.92045	1.26732e-06	1.05198e-05	4.63682
56321	11	1800	Aatf	apoptosis antagonizing transcription factor	-0.498803	5.29696	-6.72541	1.88301e-06	1.45351e-05	4.63059
665902	7	1829	Zscan4f	zinc finger and SCAN domain containing 4F	5.38507	-0.89179	7.93352	1.75978e-07	2.01602e-06	4.6269
16881	7	3303	Lig1	ligase I, DNA, ATP-dependent	-0.329461	8.17616	-6.93612	1.22791e-06	1.02642e-05	4.62088
18673	11	1799	Phb	prohibitin	-0.546025	5.37751	-6.72837	1.87166e-06	1.44586e-05	4.61906
83436	8	4985	Plekha2	pleckstrin homology domain-containing, family A (phosphoinositide binding specific) member 2	0.398318	6.23725	6.80986	1.58532e-06	1.26854e-05	4.61262
68094	10	5028	Smarcc2	SWI/SNF related, matrix associated, actin dependent regulator of chromatin, subfamily c, member 2	-0.504485	5.81772	-6.77043	1.71775e-06	1.35297e-05	4.60972
69534	19	976	Avpi1	arginine vasopressin-induced 1	0.473153	5.51806	6.73593	1.84298e-06	1.42681e-05	4.60938
67474	16	3432	Snap29	synaptosomal-associated protein 29	0.468941	5.38657	6.72102	1.9e-06	1.46576e-05	4.60763
73680	4	2229	Zbtb8a	zinc finger and BTB domain containing 8a	-0.502682	5.11876	-6.69067	2.02172e-06	1.54601e-05	4.59916
13194	19	4164	Ddb1	damage specific DNA binding protein 1	0.298337	10.1106	6.99355	1.09397e-06	9.35331e-06	4.59539
170643	3	7287	Kirrel	kin of IRRE like (Drosophila)	0.437726	5.64701	6.74236	1.81894e-06	1.41237e-05	4.59353
18739	19	4609	Pitpnm1	phosphatidylinositol transfer protein, membrane-associated 1	0.848532	3.17044	6.4663	3.21174e-06	2.26081e-05	4.58084
230789	4	3046	Fam76a	family with sequence similarity 76, member A	0.414485	6.15263	6.78423	1.67015e-06	1.3235e-05	4.57572
20022	5	586	Polr2j	polymerase (RNA) II (DNA directed) polypeptide J	-0.558588	5.06871	-6.67233	2.09913e-06	1.59868e-05	4.57319
21804	7	3026	Tgfb1i1	transforming growth factor beta 1 induced transcript 1	1.78057	1.62913	6.40576	3.64315e-06	2.50792e-05	4.56035
208624	16	1425	Alg3	asparagine-linked glycosylation 3 (alpha-1,3-mannosyltransferase)	-0.598969	4.87451	-6.64198	2.23406e-06	1.6819e-05	4.55565
244871	9	6133	Zc3h12c	zinc finger CCCH type containing 12C	0.873065	3.48647	6.47734	3.13891e-06	2.21908e-05	4.54425
66194	15	1353	Pycrl	pyrroline-5-carboxylate reductase-like	-0.690339	3.93628	-6.53225	2.80124e-06	2.0285e-05	4.54411
108954	1	5588	Ppp1r15b	protein phosphatase 1, regulatory (inhibitor) subunit 15b	-0.372343	7.4463	-6.86435	1.41945e-06	1.1599e-05	4.54371
66614	3	1768	Gpatch4	G patch domain containing 4	-0.66461	4.54875	-6.59881	2.44159e-06	1.80801e-05	4.54241
71602	9	4944	Myo1e	myosin IE	0.398931	7.29298	6.84926	1.46351e-06	1.1907e-05	4.53234
208777	1	4474	Sned1	sushi, nidogen and EGF-like domains 1	1.09775	2.92243	6.4166	3.56167e-06	2.46347e-05	4.52813
12812	11	2607	Coil	coilin	-0.438845	5.41852	-6.68972	2.02567e-06	1.54813e-05	4.52741
66223	6	3695	Mrpl35	mitochondrial ribosomal protein L35	-0.491249	5.48545	-6.69635	1.99832e-06	1.52901e-05	4.52704
67522	17	845	1700097N02Rik	RIKEN cDNA 1700097N02 gene	-0.838509	3.19407	-6.44572	3.35211e-06	2.35078e-05	4.52301
108653	6	4017	Rimklb	ribosomal modification protein rimK-like family member B	0.34911	6.42335	6.78298	1.67441e-06	1.32518e-05	4.5215
13405	X	13852	Dmd	dystrophin, muscular dystrophy	0.321742	7.37395	6.84408	1.47896e-06	1.20178e-05	4.51116
56722	16	2237	Litaf	LPS-induced TN factor	0.400485	6.4996	6.78306	1.67415e-06	1.32518e-05	4.50929
54122	7	4607	Uevld	UEV and lactate/malate dehyrogenase domains	0.48784	5.06455	6.63617	2.26088e-06	1.69351e-05	4.50453
68119	8	1616	Cmtm3	CKLF-like MARVEL transmembrane domain containing 3	0.689458	3.99907	6.51469	2.90493e-06	2.08744e-05	4.50345
108160	X	1383	Fam50a	family with sequence similarity 50, member A	0.452787	6.20677	6.75169	1.78465e-06	1.39274e-05	4.498
330286	6	10970	D630045J12Rik	RIKEN cDNA D630045J12 gene	-0.546475	4.67429	-6.58771	2.49809e-06	1.84153e-05	4.48796
11947	10	1879	Atp5b	ATP synthase, H+ transporting mitochondrial F1 complex, beta subunit	-0.264421	10.8336	-6.96444	1.15984e-06	9.78252e-06	4.48668
22027	10	2759	Hsp90b1	heat shock protein 90, beta (Grp94), member 1	-0.294583	9.26025	-6.91267	1.28737e-06	1.0666e-05	4.48645
73830	7	773	Eif3k	eukaryotic translation initiation factor 3, subunit K	-0.31557	7.92291	-6.85401	1.44948e-06	1.18149e-05	4.47361
75146	19	2280	Mfsd13a	major facilitator superfamily domain containing 13a	-0.536462	5.46449	-6.6679	2.11831e-06	1.60768e-05	4.47272
433693	4	1719	Akirin2	akirin 2	0.366792	6.54655	6.76701	1.72978e-06	1.35924e-05	4.46697
22190	5	2408	Ubc	ubiquitin C	1.12746	2.85978	6.38146	3.83266e-06	2.62048e-05	4.46545
16979	6	3679	Lrrn1	leucine rich repeat protein 1, neuronal	1.81354	1.76798	6.34794	4.111e-06	2.77603e-05	4.45816
108912	14	3932	Cdca2	cell division cycle associated 2	-0.322026	7.07039	-6.80067	1.61522e-06	1.29011e-05	4.45451
320563	9	4993	Islr2	immunoglobulin superfamily containing leucine-rich repeat 2	0.800963	3.40409	6.42693	3.48587e-06	2.42512e-05	4.45278
51960	1	4580	Kctd18	potassium channel tetramerisation domain containing 18	0.506555	4.89367	6.58903	2.49127e-06	1.83754e-05	4.4461
74006	16	4058	Dnm1l	dynamin 1-like	0.337763	8.03486	6.84431	1.47825e-06	1.20178e-05	4.4442
237782	11	8077	Smcr8	Smith-Magenis syndrome chromosome region, candidate 8 homolog (human)	0.324248	6.88435	6.77943	1.68657e-06	1.33248e-05	4.43921
19126	5	4107	Prom1	prominin 1	0.498768	5.47904	6.65009	2.19715e-06	1.66078e-05	4.43906
223227	14	3798	Sox21	SRY (sex determining region Y)-box 21	-0.863471	3.32875	-6.4173	3.55653e-06	2.46121e-05	4.43853
66583	19	1622	Exosc1	exosome component 1	-0.52455	4.92632	-6.59183	2.47692e-06	1.82798e-05	4.4371
17179	10	1734	Matk	megakaryocyte-associated tyrosine kinase	-1.46922	1.50575	-6.33905	4.18824e-06	2.8137e-05	4.43274
56399	17	3695	Akap8	A kinase (PRKA) anchor protein 8	-0.34393	7.35055	-6.80591	1.5981e-06	1.27799e-05	4.43225
50505	16	6703	Ercc4	excision repair cross-complementing rodent repair deficiency, complementation group 4	0.563199	4.54141	6.54083	2.75199e-06	1.99946e-05	4.42875
56277	16	2698	Tmem45a	transmembrane protein 45a	1.42816	1.64243	6.33326	4.23929e-06	2.84289e-05	4.42702
56213	7	2039	Htra1	HtrA serine peptidase 1	0.567854	4.58887	6.54466	2.73027e-06	1.99141e-05	4.426
56878	2	3057	Rbms1	RNA binding motif, single stranded interacting protein 1	0.47676	6.09961	6.70251	1.9733e-06	1.51208e-05	4.41631
75613	7	2271	Med25	mediator complex subunit 25	-0.394947	6.65629	-6.75286	1.78039e-06	1.39151e-05	4.41496
66407	4	938	Mrps15	mitochondrial ribosomal protein S15	-0.601845	5.44705	-6.63642	2.25975e-06	1.69351e-05	4.41153
329064	19	3321	Pkd2l1	polycystic kidney disease 2-like 1	-1.0452	2.68481	-6.34851	4.10609e-06	2.77496e-05	4.41063
83561	19	5443	Tdrd1	tudor domain containing 1	1.16873	2.47704	6.33124	4.25726e-06	2.84989e-05	4.40895
16889	19	2971	Lipa	lysosomal acid lipase A	0.528202	4.62938	6.54123	2.74971e-06	1.99946e-05	4.40816
320982	1	3967	Arl4c	ADP-ribosylation factor-like 4C	0.905679	3.17329	6.38105	3.83597e-06	2.62114e-05	4.40572
20970	4	4972	Sdc3	syndecan 3	-0.47971	4.98414	-6.58125	2.53158e-06	1.86099e-05	4.40078
54343	6	4527	Atf7ip	activating transcription factor 7 interacting protein	-0.424907	6.46401	-6.72828	1.872e-06	1.44586e-05	4.3958
228550	2	1808	Itpka	inositol 1,4,5-trisphosphate 3-kinase A	-0.787722	4.18837	-6.4866	3.07913e-06	2.18494e-05	4.39332
101685	7	5226	Spty2d1	SPT2, Suppressor of Ty, domain containing 1 (S. cerevisiae)	0.463736	5.38394	6.61809	2.34653e-06	1.75148e-05	4.39232
320632	2	6740	Snrnp200	small nuclear ribonucleoprotein 200 (U5)	-0.285545	8.85003	-6.85213	1.45501e-06	1.18467e-05	4.39051
18114	10	2008	Rrp1	ribosomal RNA processing 1 homolog (S. cerevisiae)	-0.317229	7.5091	-6.79385	1.63779e-06	1.30416e-05	4.38976
384701	7	1638	Usp17ld	ubiquitin specific peptidase 17-like D	4.23195	-0.946319	7.40312	4.86275e-07	4.7814e-06	4.38916
272551	8	1038	Gins2	GINS complex subunit 2 (Psf2 homolog)	-0.482686	5.28371	-6.60823	2.39464e-06	1.77782e-05	4.3878
68572	11	734	Mrpl58	mitochondrial ribosomal protein L58	-0.630696	4.6325	-6.53364	2.7932e-06	2.02507e-05	4.38534
268491	11	4573	Meioc	meiosis specific with coiled-coil domain	-0.585416	5.10837	-6.58342	2.52024e-06	1.85473e-05	4.3777
224344	16	2699	Rbm11	RNA binding motif protein 11	2.00641	0.894197	6.38304	3.82005e-06	2.61322e-05	4.37083
381668	5	4950	Fbrsl1	fibrosin-like 1	-0.351434	6.93193	-6.75155	1.78516e-06	1.39274e-05	4.37049
54418	1	6442	Fmn2	formin 2	0.716554	3.70797	6.41918	3.54257e-06	2.45415e-05	4.36967
66511	3	3247	Chtop	chromatin target of PRMT1	0.324257	7.75198	6.79511	1.63361e-06	1.30241e-05	4.36874
13557	13	5097	E2f3	E2F transcription factor 3	-0.497556	4.83094	-6.54667	2.71894e-06	1.98425e-05	4.36419
73158	11	6617	Larp1	La ribonucleoprotein domain family, member 1	-0.321816	8.36998	-6.81965	1.55412e-06	1.24815e-05	4.36143
665113	3	7336	Tnik	TRAF2 and NCK interacting kinase	-0.648931	4.73883	-6.53311	2.79629e-06	2.02604e-05	4.35944
244668	8	6365	Sipa1l2	signal-induced proliferation-associated 1 like 2	-0.298346	7.63543	-6.78564	1.66539e-06	1.32052e-05	4.35935
72693	X	2189	Zcchc12	zinc finger, CCHC domain containing 12	3.31911	-0.332701	6.8334	1.51134e-06	1.22203e-05	4.35685
67980	5	1839	Gnpda2	glucosamine-6-phosphate deaminase 2	0.719611	4.31494	6.47592	3.1482e-06	2.22325e-05	4.35046
23966	7	10633	Tenm4	teneurin transmembrane protein 4	-0.433581	5.41144	-6.60438	2.41372e-06	1.79041e-05	4.34975
21351	7	1276	Taldo1	transaldolase 1	-0.32402	7.78657	-6.78767	1.65851e-06	1.31587e-05	4.34836
20222	10	1674	Sf3a2	splicing factor 3a, subunit 2	-0.442455	6.18222	-6.68052	2.0642e-06	1.57482e-05	4.34746
12034	6	1360	Phb2	prohibitin 2	-0.372856	7.63553	-6.77964	1.68582e-06	1.33248e-05	4.34693
22761	8	3386	Zfpm1	zinc finger protein, multitype 1	-0.724824	4.85811	-6.53943	2.75995e-06	2.00414e-05	4.34655
105148	13	4396	Iars	isoleucine-tRNA synthetase	-0.281193	9.11358	-6.8392	1.49368e-06	1.21074e-05	4.34391
16549	17	3999	Khsrp	KH-type splicing regulatory protein	-0.295843	7.99104	-6.79203	1.64385e-06	1.3074e-05	4.33768
268721	14	6072	Zswim8	zinc finger SWIM-type containing 8	0.378859	6.15166	6.66957	2.11106e-06	1.60497e-05	4.33473
224742	17	3150	Abcf1	ATP-binding cassette, sub-family F (GCN20), member 1	-0.306041	7.97807	-6.78999	1.65069e-06	1.31204e-05	4.33464
56693	9	1714	Crtap	cartilage associated protein	-0.403577	5.83366	-6.63848	2.25019e-06	1.68919e-05	4.32869
235584	9	3213	Dusp7	dual specificity phosphatase 7	-0.724569	3.88761	-6.41982	3.5379e-06	2.45221e-05	4.32009
30957	17	5603	Mapk8ip3	mitogen-activated protein kinase 8 interacting protein 3	0.321276	7.11744	6.73761	1.83668e-06	1.42362e-05	4.31974
68420	5	3253	Ankrd13a	ankyrin repeat domain 13a	-0.327974	7.45851	-6.75713	1.76498e-06	1.38028e-05	4.31828
12745	8	2278	Clgn	calmegin	-0.442088	5.36307	-6.58356	2.51955e-06	1.85473e-05	4.31717
73102	13	6251	Slc22a23	solute carrier family 22, member 23	-0.60763	4.38285	-6.47106	3.18016e-06	2.24206e-05	4.31167
12304	6	2481	Pdia4	protein disulfide isomerase associated 4	-0.312705	7.14732	-6.73641	1.84117e-06	1.42626e-05	4.31038
67458	17	2734	Ergic1	endoplasmic reticulum-golgi intermediate compartment (ERGIC) 1	-0.329314	7.18772	-6.73775	1.83614e-06	1.42362e-05	4.30828
74134	7	2621	Cyp2s1	cytochrome P450, family 2, subfamily s, polypeptide 1	0.595588	4.63139	6.492	3.04487e-06	2.16779e-05	4.30607
67981	3	1511	Hormad1	HORMA domain containing 1	-0.568137	4.64943	-6.49532	3.02398e-06	2.15643e-05	4.29957
71770	11	5411	Ap2b1	adaptor-related protein complex 2, beta 1 subunit	0.284675	7.95375	6.77016	1.7187e-06	1.35297e-05	4.29656
14628	10	3001	Ostm1	osteopetrosis associated transmembrane protein 1	0.433809	5.64256	6.59739	2.4487e-06	1.81021e-05	4.2901
20602	5	8906	Ncor2	nuclear receptor co-repressor 2	-0.346568	8.00596	-6.76908	1.72249e-06	1.35515e-05	4.28827
11911	15	1725	Atf4	activating transcription factor 4	-0.300817	7.82452	-6.76062	1.75246e-06	1.37295e-05	4.28794
16188	14	1394	Il3ra	interleukin 3 receptor, alpha chain	0.692466	4.02534	6.41383	3.58232e-06	2.47384e-05	4.28609
100049712	7	84	Mir294	microRNA 294	0.836228	3.42165	6.3417	4.16507e-06	2.80244e-05	4.27215
22044	6	1381	Trh	thyrotropin releasing hormone	0.78156	3.60712	6.36087	4.00121e-06	2.72061e-05	4.27134
19041	16	6277	Ppl	periplakin	0.617196	4.3171	6.43658	3.41651e-06	2.38828e-05	4.26348
67145	2	2301	Tomm34	translocase of outer mitochondrial membrane 34	-0.357032	6.58455	-6.67042	2.10737e-06	1.60403e-05	4.25337
13642	8	4319	Efnb2	ephrin B2	0.878087	3.5024	6.33766	4.20039e-06	2.82042e-05	4.24846
26569	2	4008	Slc27a4	solute carrier family 27 (fatty acid transporter), member 4	0.482519	4.9867	6.50424	2.96857e-06	2.12502e-05	4.24474
225341	18	1688	Lims2	LIM and senescent cell antigen like domains 2	2.05632	1.0133	6.3006	4.53987e-06	3.01439e-05	4.24459
66171	8	883	Pgls	6-phosphogluconolactonase	-0.499067	5.14022	-6.5243	2.84771e-06	2.05647e-05	4.24441
19878	12	8012	Rock2	Rho-associated coiled-coil containing protein kinase 2	0.38634	7.37279	6.71524	1.92259e-06	1.48144e-05	4.24228
23802	8	3678	Amfr	autocrine motility factor receptor	0.547852	4.97092	6.49912	3.0002e-06	2.14298e-05	4.23963
229776	3	4485	Cdc14a	CDC14 cell division cycle 14A	0.773442	3.63168	6.34848	4.10628e-06	2.77496e-05	4.23945
70549	9	12134	Tln2	talin 2	-0.358071	6.65482	-6.66903	2.11341e-06	1.60582e-05	4.23896
105203	13	8338	Fam208b	family with sequence similarity 208, member B	0.394678	6.35417	6.64165	2.23559e-06	1.68208e-05	4.23823
98496	1	2667	Pid1	phosphotyrosine interaction domain containing 1	0.570026	4.66836	6.46433	3.22491e-06	2.26886e-05	4.23797
27373	15	2760	Csnk1e	casein kinase 1, epsilon	0.345302	7.80875	6.73514	1.84595e-06	1.42827e-05	4.23754
22084	17	6147	Tsc2	tuberous sclerosis 2	-0.30133	7.37045	-6.71219	1.93461e-06	1.48896e-05	4.23348
71198	2	2529	Otud1	OTU domain containing 1	1.02496	3.20937	6.29955	4.54989e-06	3.01799e-05	4.23247
100532	5	3240	Rell1	RELT-like 1	0.301073	7.38972	6.70987	1.94382e-06	1.49429e-05	4.22824
385493	X	3000	AU015836	expressed sequence AU015836	2.36379	0.514596	6.38733	3.78601e-06	2.594e-05	4.22657
52040	17	4319	Ppp1r10	protein phosphatase 1, regulatory subunit 10	-0.384891	6.23267	-6.62762	2.301e-06	1.72142e-05	4.22598
66168	15	1693	Grina	glutamate receptor, ionotropic, N-methyl D-aspartate-associated protein 1 (glutamate binding)	0.420637	6.3717	6.63612	2.26111e-06	1.69351e-05	4.22375
73212	5	1461	3110082I17Rik	RIKEN cDNA 3110082I17 gene	-0.639584	4.3686	-6.42495	3.5003e-06	2.43129e-05	4.21815
72148	8	2463	Tdrp	testis development related protein	0.497724	4.99862	6.49221	3.0435e-06	2.16779e-05	4.21706
241062	1	2871	Pgap1	post-GPI attachment to proteins 1	0.62261	4.29752	6.4107	3.60581e-06	2.48875e-05	4.21369
215632	2	4683	Psd4	pleckstrin and Sec7 domain containing 4	0.95162	3.22504	6.29248	4.61794e-06	3.05385e-05	4.21258
68251	8	1592	Babam1	BRISC and BRCA1 A complex member 1	-0.471765	5.3509	-6.53162	2.8049e-06	2.03003e-05	4.21061
12365	10	2331	Casp14	caspase 14	0.975045	2.78749	6.25378	5.00953e-06	3.27972e-05	4.20696
18764	5	5212	Pkd2	polycystic kidney disease 2	-0.442067	5.42665	-6.53805	2.76786e-06	2.00877e-05	4.20636
18655	X	1801	Pgk1	phosphoglycerate kinase 1	0.479884	6.9887	6.67388	2.09248e-06	1.59454e-05	4.20563
66246	14	1608	Osgep	O-sialoglycoprotein endopeptidase	-0.458183	5.47161	-6.54219	2.74427e-06	1.99718e-05	4.20524
17192	10	1589	Mbd3	methyl-CpG binding domain protein 3	-0.448045	5.85744	-6.58181	2.52862e-06	1.85986e-05	4.2047
53417	7	7019	Hif3a	hypoxia inducible factor 3, alpha subunit	0.526459	5.27805	6.51575	2.89861e-06	2.08404e-05	4.20215
382038	8	5773	Urb2	URB2 ribosome biogenesis 2 homolog (S. cerevisiae)	-0.383414	6.87826	-6.6643	2.13401e-06	1.61679e-05	4.19494
338359	10	2390	Supv3l1	suppressor of var1, 3-like 1 (S. cerevisiae)	-0.403326	6.09608	-6.59954	2.43791e-06	1.80631e-05	4.19313
56460	7	3045	Pkp3	plakophilin 3	0.67779	4.37606	6.40842	3.62295e-06	2.49713e-05	4.19194
17136	7	2427	Mag	myelin-associated glycoprotein	-1.875	0.771675	-6.28423	4.69874e-06	3.09791e-05	4.18558
11938	5	5725	Atp2a2	ATPase, Ca++ transporting, cardiac muscle, slow twitch 2	-0.286933	8.68218	-6.74653	1.80356e-06	1.40375e-05	4.18256
330361	6	3375	Gcfc2	GC-rich sequence DNA binding factor 2	0.406496	5.61446	6.54297	2.73984e-06	1.99617e-05	4.18065
22334	14	1662	Vdac2	voltage-dependent anion channel 2	-0.299759	7.87054	-6.71109	1.93897e-06	1.49144e-05	4.17943
12317	8	1943	Calr	calreticulin	-0.289669	9.10086	-6.75919	1.75756e-06	1.37612e-05	4.17739
100042498	11	1766	Mir22hg	Mir22 host gene (non-protein coding)	1.13581	2.95499	6.24844	5.06617e-06	3.31018e-05	4.17529
382207	X	2472	Jade3	jade family PHD finger 3	0.558179	5.23976	6.49594	3.0201e-06	2.15484e-05	4.17012
67184	8	1251	Ndufa13	NADH dehydrogenase (ubiquinone) 1 alpha subcomplex, 13	-0.413419	6.50771	-6.62439	2.31635e-06	1.73191e-05	4.16971
99738	3	3013	Kcnc4	potassium voltage gated channel, Shaw-related subfamily, member 4	1.3247	1.82626	6.1974	5.64208e-06	3.64469e-05	4.16588
80985	2	5612	Trim44	tripartite motif-containing 44	0.354495	6.41624	6.6114	2.37905e-06	1.7677e-05	4.16247
668303	12	6918	Kif26a	kinesin family member 26A	-0.546531	4.78118	-6.44422	3.36263e-06	2.3569e-05	4.16021
20397	10	4123	Sgpl1	sphingosine phosphate lyase 1	0.291365	7.94011	6.70236	1.97389e-06	1.51208e-05	4.15554
432572	11	6676	Specc1	sperm antigen with calponin homology and coiled-coil domains 1	0.641889	3.92554	6.34121	4.16933e-06	2.80387e-05	4.1537
319504	12	7581	Nrcam	neuronal cell adhesion molecule	1.01672	2.52691	6.20879	5.50796e-06	3.56508e-05	4.14881
26939	7	4234	Polr3e	polymerase (RNA) III (DNA directed) polypeptide E	-0.403976	6.0397	-6.57274	2.57642e-06	1.89077e-05	4.14782
60441	11	1411	Mrpl38	mitochondrial ribosomal protein L38	-0.375808	6.31703	-6.59643	2.45358e-06	1.8128e-05	4.14428
320150	10	4549	Zdhhc17	zinc finger, DHHC domain containing 17	0.475916	5.23283	6.47993	3.1221e-06	2.20839e-05	4.13544
76205	13	1284	Stard3nl	STARD3 N-terminal like	0.553725	5.59882	6.51793	2.88552e-06	2.07756e-05	4.13501
110310	15	1586	Krt7	keratin 7	-0.623184	4.14386	-6.35931	4.0143e-06	2.72619e-05	4.13119
170459	18	2985	Stard4	StAR-related lipid transfer (START) domain containing 4	0.370984	6.68999	6.61553	2.35895e-06	1.75875e-05	4.12499
11443	11	2149	Chrnb1	cholinergic receptor, nicotinic, beta polypeptide 1 (muscle)	0.733478	3.62811	6.29348	4.6083e-06	3.05056e-05	4.12271
67270	10	666	Mrpl42	mitochondrial ribosomal protein L42	-0.426996	6.4706	-6.59783	2.4465e-06	1.81005e-05	4.12005
80287	15	2459	Apobec3	apolipoprotein B mRNA editing enzyme, catalytic polypeptide 3	-0.333486	7.20397	-6.6477	2.20798e-06	1.66609e-05	4.11682
20606	11	1158	Sstr2	somatostatin receptor 2	-1.81938	0.903006	-6.22571	5.31483e-06	3.44859e-05	4.11121
237339	10	3411	L3mbtl3	l(3)mbt-like 3 (Drosophila)	0.870069	3.1737	6.23927	5.16496e-06	3.363e-05	4.10768
433466	2	1383	Jmjd7	jumonji domain containing 7	0.484807	4.93455	6.43285	3.44316e-06	2.40245e-05	4.10611
110074	2	2512	Dut	deoxyuridine triphosphatase	-0.40916	6.14317	-6.56098	2.63974e-06	1.93291e-05	4.10246
14705	19	2210	Bscl2	Berardinelli-Seip congenital lipodystrophy 2 (seipin)	0.410094	5.70336	6.5136	2.9115e-06	2.08987e-05	4.09881
98417	1	3268	Cnih4	cornichon family AMPA receptor auxiliary protein 4	0.351119	6.41041	6.5793	2.54178e-06	1.86744e-05	4.09554
65105	5	1182	Arl6ip4	ADP-ribosylation factor-like 6 interacting protein 4	-0.601078	4.81821	-6.41542	3.57047e-06	2.46696e-05	4.09109
114584	17	1159	Clic1	chloride intracellular channel 1	0.347668	6.90361	6.61419	2.36543e-06	1.76257e-05	4.08939
215114	5	7855	Hip1	huntingtin interacting protein 1	-0.331295	6.81157	-6.60131	2.429e-06	1.80073e-05	4.07162
12359	2	2551	Cat	catalase	0.293927	7.96543	6.6615	2.14628e-06	1.62515e-05	4.06705
69072	4	2960	Ebna1bp2	EBNA1 binding protein 2	-0.443321	6.38654	-6.56494	2.6182e-06	1.91928e-05	4.06566
69902	4	930	Mrto4	mRNA turnover 4, ribosome maturation factor	-0.465287	5.46303	-6.47406	3.16039e-06	2.22945e-05	4.06289
97961	15	1993	Nol12	nucleolar protein 12	-0.561006	4.30796	-6.3442	4.14327e-06	2.7917e-05	4.05984
28114	13	4279	Nsun2	NOL1/NOP2/Sun domain family member 2	-0.290653	7.78535	-6.64906	2.20181e-06	1.66239e-05	4.0571
67160	19	1565	Eef1g	eukaryotic translation elongation factor 1 gamma	-0.278327	9.31995	-6.70941	1.94562e-06	1.4948e-05	4.05704
78255	1	7133	Ralgps2	Ral GEF with PH domain and SH3 binding motif 2	-0.357027	6.39789	-6.56156	2.63657e-06	1.93166e-05	4.05575
68512	4	687	Tomm5	translocase of outer mitochondrial membrane 5 homolog (yeast)	-0.673543	4.53967	-6.36365	3.97805e-06	2.71e-05	4.04862
235504	9	3201	Slc17a5	solute carrier family 17 (anion/sugar transporter), member 5	0.49344	4.90294	6.40196	3.67214e-06	2.52257e-05	4.04823
219135	14	3813	Mtmr6	myotubularin related protein 6	0.462777	5.17687	6.43149	3.45288e-06	2.406e-05	4.04537
104156	16	3822	Etv5	ets variant 5	0.302389	8.05926	6.65513	2.17455e-06	1.64465e-05	4.04478
72404	X	4113	Wdr44	WD repeat domain 44	0.674743	4.22044	6.32108	4.34892e-06	2.90823e-05	4.04371
18616	7	6624	Peg3	paternally expressed 3	0.436506	6.37438	6.54982	2.70128e-06	1.97246e-05	4.04126
80749	7	2782	Lrfn1	leucine rich repeat and fibronectin type III domain containing 1	-0.89333	3.44258	-6.23778	5.18129e-06	3.37161e-05	4.03858
68342	17	635	Ndufb10	NADH dehydrogenase (ubiquinone) 1 beta subcomplex, 10	-0.476447	5.74126	-6.49117	3.05011e-06	2.17035e-05	4.03763
15468	10	2052	Prmt2	protein arginine N-methyltransferase 2	1.14444	2.52049	6.15254	6.20383e-06	3.94726e-05	4.03619
11474	19	2855	Actn3	actinin alpha 3	-1.39101	1.75425	-6.1321	6.47852e-06	4.09817e-05	4.03456
22201	X	4120	Uba1	ubiquitin-like modifier activating enzyme 1	-0.255906	9.45724	-6.703	1.97133e-06	1.51208e-05	4.03381
56538	7	1450	Klk11	kallikrein related-peptidase 11	1.35625	1.73181	6.12996	6.50805e-06	4.11287e-05	4.0286
12904	3	900	Crabp2	cellular retinoic acid binding protein II	-1.09157	2.52044	-6.1507	6.228e-06	3.96072e-05	4.0229
231440	5	2100	Parm1	prostate androgen-regulated mucin-like protein 1	0.949583	2.82848	6.16466	6.04656e-06	3.8622e-05	4.01404
237868	11	5164	Sarm1	sterile alpha and HEAT/Armadillo motif containing 1	-0.788509	3.54805	-6.23638	5.19652e-06	3.37851e-05	4.00976
212528	8	2186	Trmt1	tRNA methyltransferase 1	-0.354221	6.41594	-6.54092	2.75143e-06	1.99946e-05	4.00878
16782	1	5164	Lamc2	laminin, gamma 2	0.41045	5.84193	6.48251	3.10541e-06	2.19776e-05	4.00301
26879	3	1901	B3galnt1	UDP-GalNAc:betaGlcNAc beta 1,3-galactosaminyltransferase, polypeptide 1	0.832406	3.12931	6.18593	5.7806e-06	3.71585e-05	4.00253
66060	18	595	Cystm1	cysteine-rich transmembrane module containing 1	0.513602	4.7383	6.36105	3.99972e-06	2.72061e-05	4.0008
53330	1	2532	Vamp4	vesicle-associated membrane protein 4	0.588734	4.38358	6.31889	4.36895e-06	2.91716e-05	3.99738
216821	11	1511	Tmem11	transmembrane protein 11	-0.487454	5.12426	-6.4051	3.64815e-06	2.51004e-05	3.99523
73469	4	5180	Rnf38	ring finger protein 38	0.35399	6.74852	6.55716	2.66061e-06	1.9471e-05	3.99203
70603	4	1736	Mutyh	mutY DNA glycosylase	-0.519438	4.86415	-6.37022	3.92373e-06	2.67716e-05	3.98293
319197	7	2884	Gpr4	G protein-coupled receptor 4	1.13366	2.34287	6.117	6.68957e-06	4.20528e-05	3.98009
15382	15	1918	Hnrnpa1	heterogeneous nuclear ribonucleoprotein A1	-0.279639	9.1403	-6.66672	2.12342e-06	1.6097e-05	3.97995
72112	2	742	Ppp1r14d	protein phosphatase 1, regulatory (inhibitor) subunit 14D	-1.32069	1.7924	-6.10448	6.86979e-06	4.30413e-05	3.97902
98952	2	4217	Fam102a	family with sequence similarity 102, member A	-0.396222	6.40094	-6.52399	2.84954e-06	2.05666e-05	3.97589
21415	6	2784	Tcf7l1	transcription factor 7 like 1 (T cell specific, HMG box)	-0.484705	5.98685	-6.48616	3.08194e-06	2.18494e-05	3.97567
14562	6	2109	Gdf3	growth differentiation factor 3	-0.463848	5.42552	-6.42628	3.4906e-06	2.42713e-05	3.96984
102162	8	2893	Taf5l	TATA-box binding protein associated factor 5 like	-0.382211	6.09009	-6.4882	3.06895e-06	2.17902e-05	3.95832
12053	16	3285	Bcl6	B cell leukemia/lymphoma 6	0.596465	4.43789	6.30508	4.49736e-06	2.99071e-05	3.95524
15507	5	903	Hspb1	heat shock protein 1	0.425372	6.8076	6.54314	2.73888e-06	1.99617e-05	3.9545
67417	7	1846	Ears2	glutamyl-tRNA synthetase 2, mitochondrial	-0.699691	4.17728	-6.27869	4.75377e-06	3.12945e-05	3.95378
14836	12	1174	Gsc	goosecoid homeobox	-1.10858	2.49738	-6.11467	6.72266e-06	4.22204e-05	3.95174
381305	1	11011	Rc3h1	RING CCCH (C3H) domains 1	0.347526	6.35429	6.50603	2.95754e-06	2.11944e-05	3.95026
17912	1	5042	Myo1b	myosin IB	0.321399	7.02274	6.55485	2.67335e-06	1.95534e-05	3.94671
72649	6	3403	Tmem209	transmembrane protein 209	-0.368676	6.9257	-6.54998	2.70041e-06	1.97246e-05	3.94644
14871	10	1037	Gstt1	glutathione S-transferase, theta 1	-1.19352	2.1241	-6.09419	7.02164e-06	4.37834e-05	3.94594
56215	14	4967	Acin1	apoptotic chromatin condensation inducer 1	-0.318655	8.14781	-6.61237	2.37433e-06	1.7652e-05	3.94511
224912	17	1160	Crb3	crumbs family member 3	0.506084	4.85297	6.34597	4.128e-06	2.78608e-05	3.94113
240334	18	2017	Pcyox1l	prenylcysteine oxidase 1 like	-0.547579	4.88602	-6.35169	4.07879e-06	2.76283e-05	3.93871
20743	19	8235	Sptbn2	spectrin beta, non-erythrocytic 2	-0.704474	4.04012	-6.25581	4.98813e-06	3.27388e-05	3.93759
52837	2	5148	Tmx4	thioredoxin-related transmembrane protein 4	0.658794	3.9127	6.23558	5.20539e-06	3.3826e-05	3.93322
56381	4	12299	Spen	SPEN homolog, transcriptional regulator (Drosophila)	0.363911	7.93707	6.59228	2.47463e-06	1.82732e-05	3.92382
76884	11	6351	Cyfip2	cytoplasmic FMR1 interacting protein 2	0.358359	6.31522	6.48952	3.06054e-06	2.17541e-05	3.92264
69724	8	2044	Rnaseh2a	ribonuclease H2, large subunit	-0.55017	5.70987	-6.43007	3.46313e-06	2.41186e-05	3.91555
11972	8	1617	Atp6v0d1	ATPase, H+ transporting, lysosomal V0 subunit D1	0.34157	6.65948	6.51407	2.90871e-06	2.08901e-05	3.91448
56149	15	2014	Grasp	GRP1 (general receptor for phosphoinositides 1)-associated scaffold protein	0.516315	5.61252	6.41566	3.56871e-06	2.46696e-05	3.9135
14672	10	3262	Gna11	guanine nucleotide binding protein, alpha 11	-0.365948	6.55572	-6.50717	2.95057e-06	2.1156e-05	3.91298
68552	5	2084	Smim14	small integral membrane protein 14	0.394127	5.97276	6.45196	3.30888e-06	2.32171e-05	3.91036
71145	14	5596	Scara5	scavenger receptor class A, member 5	0.897511	3.38192	6.16473	6.04575e-06	3.8622e-05	3.90979
101831	7	1788	Faap24	Fanconi anemia core complex associated protein 24	-0.764589	3.48017	-6.18136	5.83668e-06	3.7464e-05	3.90739
15361	17	2046	Hmga1	high mobility group AT-hook 1	-0.499893	6.40099	-6.49078	3.05254e-06	2.1709e-05	3.90622
235048	9	3574	Zfp599	zinc finger protein 599	-0.604383	4.16003	-6.25325	5.01517e-06	3.28177e-05	3.90168
237360	10	5188	Adamts14	a disintegrin-like and metallopeptidase (reprolysin type) with thrombospondin type 1 motif, 14	-0.723212	4.10111	-6.24416	5.11207e-06	3.33518e-05	3.89887
227399	1	5565	Ppip5k2	diphosphoinositol pentakisphosphate kinase 2	-0.389233	6.07576	-6.45849	3.26431e-06	2.29292e-05	3.89805
109032	1	1940	Sp110	Sp110 nuclear body protein	3.65438	-0.14654	6.50095	2.98889e-06	2.13606e-05	3.89574
18150	19	860	Npm3	nucleoplasmin 3	-0.430965	5.93768	-6.44358	3.36712e-06	2.35879e-05	3.89447
75914	6	5440	Exoc6b	exocyst complex component 6B	0.321021	6.86311	6.51778	2.88643e-06	2.07756e-05	3.89054
208117	9	4558	Aph1b	aph1 homolog B, gamma secretase subunit	1.06587	2.65933	6.08482	7.16291e-06	4.4516e-05	3.87574
107932	6	6438	Chd4	chromodomain helicase DNA binding protein 4	-0.273745	9.06699	-6.61333	2.36966e-06	1.76348e-05	3.87245
233836	7	2341	Slc5a11	solute carrier family 5 (sodium/glucose cotransporter), member 11	-0.797839	3.41439	-6.15673	6.14904e-06	3.91811e-05	3.87079
64930	2	7697	Tsc1	tuberous sclerosis 1	0.320347	6.85906	6.50333	2.97416e-06	2.12786e-05	3.86042
22608	4	2191	Ybx1	Y box protein 1	-0.464042	10.0799	-6.64105	2.23832e-06	1.6822e-05	3.85995
20969	12	3057	Sdc1	syndecan 1	-0.435205	5.89101	-6.42201	3.52174e-06	2.44359e-05	3.85833
19921	11	805	Rpl19	ribosomal protein L19	-0.314195	8.5762	-6.58512	2.51143e-06	1.85033e-05	3.85059
72634	3	2650	Tdrkh	tudor and KH domain containing protein	0.829332	3.39511	6.13813	6.39622e-06	4.05197e-05	3.84831
20807	17	4093	Srf	serum response factor	0.434142	5.52157	6.37625	3.87462e-06	2.64504e-05	3.84761
207565	5	2661	Camkk2	calcium/calmodulin-dependent protein kinase kinase 2, beta	0.427365	5.34646	6.35564	4.04521e-06	2.74292e-05	3.84353
20972	15	4465	Syngr1	synaptogyrin 1	0.375659	7.31862	6.52271	2.8571e-06	2.05985e-05	3.84168
235184	9	2306	Msantd2	Myb/SANT-like DNA-binding domain containing 2	0.367807	6.18508	6.43743	3.41049e-06	2.38534e-05	3.83649
71946	9	4470	Endod1	endonuclease domain containing 1	1.11264	2.54903	6.05743	7.59301e-06	4.66799e-05	3.83426
212439	1	2909	AA986860	expressed sequence AA986860	1.72769	1.03605	6.06812	7.42218e-06	4.578e-05	3.82621
59035	9	3220	Carm1	coactivator-associated arginine methyltransferase 1	-0.32985	7.54099	-6.52806	2.82562e-06	2.04277e-05	3.82594
66885	7	3348	Acadsb	acyl-Coenzyme A dehydrogenase, short/branched chain	0.409495	5.5453	6.36378	3.97694e-06	2.71e-05	3.81519
72144	6	4065	Slc37a3	solute carrier family 37 (glycerol-3-phosphate transporter), member 3	0.396723	6.16713	6.42062	3.53196e-06	2.44939e-05	3.80471
12315	7	2208	Calm3	calmodulin 3	-0.367921	7.87338	-6.5336	2.79341e-06	2.02507e-05	3.80403
109108	5	3411	Slc30a9	solute carrier family 30 (zinc transporter), member 9	0.341246	6.43103	6.44061	3.388e-06	2.37087e-05	3.7971
13640	17	5259	Efna5	ephrin A5	0.965697	2.82727	6.05634	7.61078e-06	4.67254e-05	3.78722
20401	15	1900	Sh3bp1	SH3-domain binding protein 1	-0.385796	6.09513	-6.40833	3.62366e-06	2.49713e-05	3.78721
69719	5	7106	Cad	carbamoyl-phosphate synthetase 2, aspartate transcarbamylase, and dihydroorotase	-0.359497	8.96612	-6.56829	2.6002e-06	1.90715e-05	3.78453
12442	9	1541	Ccnb2	cyclin B2	-0.313644	6.98593	-6.47687	3.14197e-06	2.22005e-05	3.78248
15235	9	2286	Mst1	macrophage stimulating 1 (hepatocyte growth factor-like)	0.430975	5.54956	6.34837	4.10729e-06	2.77496e-05	3.78167
69912	10	1290	Nup43	nucleoporin 43	-0.359545	6.12647	-6.40744	3.63034e-06	2.50042e-05	3.77897
53312	5	3455	Nub1	negative regulator of ubiquitin-like proteins 1	0.310426	7.01278	6.47463	3.15665e-06	2.22801e-05	3.77734
67187	2	1231	Zmynd19	zinc finger, MYND domain containing 19	-0.492971	5.10821	-6.29966	4.54885e-06	3.01799e-05	3.77393
12808	11	5618	Cobl	cordon-bleu WH2 repeat	-0.297077	8.4131	-6.5425	2.74248e-06	1.99698e-05	3.77366
98956	2	3856	Nat10	N-acetyltransferase 10	-0.287493	7.59855	-6.50491	2.9644e-06	2.12319e-05	3.77058
56420	7	1332	Ppp4c	protein phosphatase 4, catalytic subunit	-0.324131	6.825	-6.45848	3.26435e-06	2.29292e-05	3.76627
100049714	7	80	Mir293	microRNA 293	0.820372	3.2454	6.08504	7.15956e-06	4.4516e-05	3.76608
19183	11	922	Psmc3ip	proteasome (prosome, macropain) 26S subunit, ATPase 3, interacting protein	-0.641399	4.20285	-6.19151	5.71277e-06	3.67947e-05	3.76031
330260	6	1850	Pon2	paraoxonase 2	1.09683	2.33434	6.01029	8.39639e-06	5.09026e-05	3.75935
268448	11	4393	Phf12	PHD finger protein 12	-0.361416	6.47387	-6.42709	3.48471e-06	2.42512e-05	3.75639
11636	2	2034	Ak1	adenylate kinase 1	-0.364214	6.46011	-6.42538	3.49717e-06	2.4304e-05	3.75518
19027	12	4689	Sypl	synaptophysin-like protein	0.393313	6.03727	6.38514	3.8033e-06	2.60312e-05	3.75461
13436	2	4322	Dnmt3b	DNA methyltransferase 3B	-0.45515	5.02501	-6.28077	4.733e-06	3.11893e-05	3.7528
223970	16	3739	Rmi2	RecQ mediated genome instability 2	-0.806553	3.42736	-6.09967	6.94033e-06	4.33589e-05	3.74632
22658	11	2836	Pcgf2	polycomb group ring finger 2	-0.441922	6.45097	-6.41883	3.54518e-06	2.45466e-05	3.7433
381142	18	2247	Arl14epl	ADP-ribosylation factor-like 14 effector protein-like	0.372604	6.0989	6.38561	3.79956e-06	2.60193e-05	3.74298
20874	19	7030	Slk	STE20-like kinase	0.309239	7.68958	6.49376	3.03375e-06	2.16223e-05	3.73885
56229	8	2815	Thsd1	thrombospondin, type I, domain 1	1.12703	2.2238	5.99508	8.67384e-06	5.23185e-05	3.73793
234776	8	4877	Atmin	ATM interactor	-0.324199	7.02702	-6.45852	3.26407e-06	2.29292e-05	3.73776
209558	10	2815	Enpp3	ectonucleotide pyrophosphatase/phosphodiesterase 3	-0.661118	4.26026	-6.18662	5.77217e-06	3.71226e-05	3.73667
66118	10	1062	Sarnp	SAP domain containing ribonucleoprotein	-0.438713	5.76077	-6.35185	4.07748e-06	2.76283e-05	3.73592
228355	2	6394	Madd	MAP-kinase activating death domain	0.696944	3.99077	6.14916	6.24841e-06	3.96984e-05	3.73156
53376	9	4386	Usp2	ubiquitin specific peptidase 2	-0.488844	4.69338	-6.23225	5.24198e-06	3.403e-05	3.72843
77626	16	4664	Smpd4	sphingomyelin phosphodiesterase 4	-0.336159	6.76491	-6.43581	3.42199e-06	2.38956e-05	3.72702
233335	7	7866	Synm	synemin, intermediate filament protein	0.528797	4.86267	6.24555	5.09716e-06	3.32877e-05	3.72481
73710	13	1922	Tubb2b	tubulin, beta 2B class IIB	-0.289157	7.68242	-6.48611	3.08229e-06	2.18494e-05	3.72194
11949	2	1801	Atp5c1	ATP synthase, H+ transporting, mitochondrial F1 complex, gamma polypeptide 1	-0.280649	8.57507	-6.52349	2.85252e-06	2.05768e-05	3.71977
17524	X	2458	Mpp1	membrane protein, palmitoylated	0.506795	4.68413	6.22245	5.35144e-06	3.47062e-05	3.7174
216873	11	1161	Spag7	sperm associated antigen 7	-0.432317	5.89495	-6.35579	4.04402e-06	2.74292e-05	3.71597
14113	7	1159	Fbl	fibrillarin	-0.397495	5.89996	-6.35045	4.08939e-06	2.76715e-05	3.70316
56350	19	822	Arl3	ADP-ribosylation factor-like 3	-0.442754	5.80169	-6.34015	4.17858e-06	2.80865e-05	3.70219
27998	7	1031	Exosc5	exosome component 5	-0.457791	5.47428	-6.30576	4.49097e-06	2.98798e-05	3.70127
17254	19	2958	Slc3a2	solute carrier family 3 (activators of dibasic and neutral amino acid transport), member 2	-0.278478	8.29505	-6.50194	2.98272e-06	2.13281e-05	3.69751
56496	X	1763	Tspan6	tetraspanin 6	0.892367	3.2925	6.05542	7.62562e-06	4.67254e-05	3.69632
11983	4	539	Atpif1	ATPase inhibitory factor 1	-0.44984	6.97387	-6.43246	3.44596e-06	2.40245e-05	3.69005
327762	10	4122	Dna2	DNA replication helicase/nuclease 2	-0.368005	6.30831	-6.38084	3.83761e-06	2.62114e-05	3.68738
79264	5	6414	Krit1	KRIT1, ankyrin repeat containing	0.40515	6.01668	6.35062	4.08799e-06	2.76715e-05	3.68509
66592	4	1548	Stoml2	stomatin (Epb7.2)-like 2	-0.325357	7.07829	-6.43598	3.4208e-06	2.38956e-05	3.68293
71703	X	3385	Armcx3	armadillo repeat containing, X-linked 3	1.18381	2.09482	5.96306	9.28927e-06	5.52425e-05	3.68175
14852	16	6826	Gspt1	G1 to S phase transition 1	-0.294806	7.74324	-6.46754	3.20346e-06	2.25619e-05	3.67614
17217	16	3589	Mcm4	minichromosome maintenance complex component 4	-0.273019	8.21995	-6.48859	3.06648e-06	2.17845e-05	3.67571
11501	7	3034	Adam8	a disintegrin and metallopeptidase domain 8	1.35598	1.97678	5.95629	9.42505e-06	5.5822e-05	3.67532
210044	13	4211	Adcy2	adenylate cyclase 2	1.47999	1.37911	5.95893	9.37172e-06	5.55564e-05	3.66609
231872	5	1185	Aimp2	aminoacyl tRNA synthetase complex-interacting multifunctional protein 2	-0.464878	5.19083	-6.25443	5.00265e-06	3.27754e-05	3.65719
67727	4	5777	Stx17	syntaxin 17	0.652467	3.95822	6.11102	6.77497e-06	4.25082e-05	3.65659
22640	8	1874	Zfp1	zinc finger protein 1	-0.652413	4.22614	-6.14484	6.30589e-06	4.00055e-05	3.65528
59027	12	4547	Nampt	nicotinamide phosphoribosyltransferase	0.307301	8.39748	6.48559	3.08564e-06	2.18614e-05	3.6549
223648	15	2414	Ccdc166	coiled-coil domain containing 166	-0.955537	2.79785	-5.9952	8.67162e-06	5.23185e-05	3.65326
233186	7	2446	Siglecf	sialic acid binding Ig-like lectin F	-1.41432	1.63986	-5.94338	9.68951e-06	5.7002e-05	3.65197
319670	12	10136	Eml5	echinoderm microtubule associated protein like 5	0.407616	6.93532	6.40997	3.61129e-06	2.49122e-05	3.65178
114863	8	4536	Prosc	proline synthetase co-transcribed	0.335621	6.69968	6.39365	3.73635e-06	2.56265e-05	3.65112
399603	15	5563	Fam84b	family with sequence similarity 84, member B	-0.830128	2.98409	-6.00988	8.40372e-06	5.09235e-05	3.64766
20788	15	4570	Srebf2	sterol regulatory element binding factor 2	0.24941	9.20846	6.51024	2.93185e-06	2.10332e-05	3.64371
333433	9	4393	Gpd1l	glycerol-3-phosphate dehydrogenase 1-like	-0.410915	5.72886	-6.30397	4.50793e-06	2.99622e-05	3.64008
22147	6	1567	Tuba3b	tubulin, alpha 3B	1.21606	1.9988	5.93945	9.77158e-06	5.7371e-05	3.63844
13653	18	3072	Egr1	early growth response 1	1.81372	0.905157	5.9833	8.89524e-06	5.34326e-05	3.63508
[truncated: 11,108 more rows]
