# Supplementary material for: Rif1 Regulates Self-Renewal and Impedes Mesendodermal Differentiation of Mouse Embryonic Stem Cells
Source: Stem Cell Rev Rep. 2023 Mar 27;19(5):1540–53. doi: 10.1007/s12015-023-10525-1 (PMC10366267; doi:10.1007/s12015-023-10525-1)
Supplement: Supplementary file 4 — Supplementary Material 4 [file 12015_2023_10525_MOESM4_ESM.xlsx]

## Sheet: Bivalent&Rif1_bound genes
Bivalent genes		Rif1_bound genes	overlap
Chat,Slc18a3		Cyp11a1	0610040J01Rik
D930049A15Rik,Zmiz1		Olfr161	1700001O22Rik
H2-T3,H2-Tw3		2310069G16Rik	1700028K03Rik
0610012H03Rik		Cxcl12	2510009E07Rik
0710005M24Rik		Jazf1	4921507P07Rik
1100001H23Rik		Gpr135	4931408C20Rik
1110008P14Rik		Grm7	9130019P16Rik
1110017D15Rik		Pdzrn3	A330008L17Rik
1110019K23Rik		Gm1527	Aard
1200002N14Rik		Zfp981	Abat
1200009I06Rik		Gm4876	Abca1
1200009O22Rik		Cdk5rap2	Abcb9
1300007F04Rik		Ywhaz	Abtb2
1300013J15Rik		1700017J07Rik	Acat1
1300014I06Rik		Fads2	Acot6
1300018J18Rik		Gal	Acsl1
1500001A10Rik		Olfr976	Adam12
1600002O04Rik		Lmntd1	Adam33
1600015H20Rik		1700054K19Rik	Adamts1
1700003F12Rik		Tcf7l1	Adamts15
1700003M02Rik		Ctnnd2	Adamts16
1700008P20Rik		1700094M24Rik	Adamts17
1700012A16Rik		Fendrr	Adamts19
1700016K19Rik		Vmn2r-ps159	Adamts2
1700019N12Rik		Ggt1	Adamts20
1700019P01Rik		Foxi3	Adamts5
1700023E05Rik		Gm10857	Adamts8
1700024D23Rik		Nfatc2	Adamtsl5
1700025G04Rik		H2afz	Adarb2
1700045I19Rik		Sulf1	Adcy1
1810031K17Rik		Mir7094-2	Adcy3
2010001J22Rik		Sspn	Adcy5
2210010L05Rik		Reg3g	Adcy7
2300002D11Rik		Rbp7	Adcy8
2310005P05Rik		Galnt9	Adcyap1r1
2310010M24Rik		Gpm6a	Adora1
2310014L17Rik		Slc41a3	Adora2b
2310028H24Rik		Exoc4	Adra1b
2310028N02Rik		Trpc6	Adra1d
2310031A18Rik		Gm31747	Adra2a
2310040C09Rik		Edem1	Adra2c
2310045A20Rik		Il12rb2	Adrb1
2410004A20Rik		Gm773	Agtpbp1
2600010E01Rik		Rprl1	Ahr
2600011E07Rik		Sod3	Alcam
2610018G03Rik		Cdh26	Aldh1a2
2610019F03Rik		Wscd1	Aldh1a3
2610109H07Rik		1700073E17Rik	Alk
2610204M08Rik		Kcnd2	Alox5
2610206B13Rik		Gjd3	Amigo2
2700055K07Rik		Tshz2	Amn
2700081O15Rik		1700116B05Rik	Ank
2810003C17Rik		Borcs5	Ank1
2810022L02Rik		Klra2	Ankrd53
2810030E01Rik		Halr1	Ankrd9
2810432L12Rik		Podxl2	Antxr1
2810439F02Rik		Saysd1	Antxr2
2810457I06Rik		Trmt9b	Apba1
2900041A09Rik		Plagl1	Apba2
2900046G09Rik		Cav3	Apbb1ip
2900093B09Rik		Jph2	Apcdd1
3110001A13Rik		Tgfa	Aqp3
3110004L20Rik		Magi1	Arhgap20
3110045G13Rik		4930539M17Rik	Arhgap6
3732412D22Rik		6330415B21Rik	Arnt2
4631416L12Rik		Mrpl15	Arsb
4631426J05Rik		Gaa	Arsj
4632411J06Rik		Medag	Asb13
4632417D23Rik		Spock3	Ascl2
4632428N05Rik		Tmem121	Atoh1
4732435N03Rik		H2al2c	Atoh8
4831426I19Rik		Zfp422	Atp10a
4833424O15Rik		9230117E06Rik	Atp1a3
4833436C18Rik		Tmem45b	Atp2a3
4833446K15Rik		1810013L24Rik	Atp2b2
4921504I05Rik		Esp34	Atp8a2
4921515J06Rik		C1rl	Atp8b1
4922503N01Rik		Ffar2	Avpr1a
4922505E12Rik		Gm20362	B3galnt1
4930420K17Rik		Cpvl	B3gat2
4930506M07Rik		Inpp4b	B4galnt1
4930511J11Rik		Cntn6	BC030500
4930519N13Rik		Casd1	Barhl2
4930519N16Rik		A630075F10Rik	Barx2
4930526D03Rik		Mir101c	Bcan
4930544G21Rik		Gm29719	Bcat1
4930572J05Rik		Gsdme	Bcl11a
4930579E17Rik		Cntnap2	Bcl11b
4930589M24Rik		5530400C23Rik	Bcl2
4931406I20Rik		Zfp638	Bcor
4931408A02Rik		Lrrn1	Bdkrb2
4931429I11Rik		9530020I12Rik	Bdnf
4932409I22Rik		Gm5523	Bfsp1
4932413O14Rik		Cacna1e	Bicc1
4933404M02Rik		Gm10421	Bmp2
4933416C03Rik		A230009B12Rik	Bmp2k
4933417E01Rik		Edil3	Bmp4
4933428M03Rik		Vmn2r87	Bmp6
4933429E10Rik		Vmn2r74	Bmp7
4933440H19Rik		Eif4e3	Bmp8b
5031414D18Rik		Alox5ap	Bmper
5330417C22Rik		Nxph1	Boc
5430407P10Rik		Xkr4	Bok
5730410E15Rik		Phlda3	Boll
5730420B22Rik		Selenow	Btbd11
5730469M10Rik		Strap	C1ql2
5730557B15Rik		Loxl3	C1ql3
5730593N15Rik		Gm15908	C1qtnf4
5830404H04Rik		Lhfpl2	Cacna1b
5830406J20Rik		Twistnb	Cacna1d
5830467P10Rik		Tbx1	Cacna2d1
6030405A18Rik		Mir592	Cacnb2
6030419C18Rik		Dhh	Cacnb3
6230409E13Rik		Eef1aknmt	Cadm1
6230427J02Rik		Mir6373	Cadm2
6330403A02Rik		Clec4f	Cadps2
6330406I15Rik		Esrrg	Calb1
6330442E10Rik		4930515G16Rik	Calb2
6330500D04Rik		Gm10696	Camk1d
6330503C03Rik		Esp34	Camk2b
6330505N24Rik		Gpr37	Camk4
6330512M04Rik		Gm13090	Car10
6330514A18Rik		Tnfrsf9	Car7
6330527O06Rik		Mapk8	Casp7
6332401O19Rik		C730029A08Rik	Cav1
6430502M16Rik		Foxk1	Cav2
6430517E21Rik		Edem1	Cbln1
6430550H21Rik		Tacstd2	Cbln2
6430571L13Rik		Ptprz1	Cbln4
6530418L21Rik		Pcp4	Cbr3
7420416P09Rik		1700010K23Rik	Cbx8
7530404M11Rik		Ppp1r9a	Ccbe1
8430415E04Rik		Tmub1	Ccdc3
9030224M15Rik		Prickle2	Cckbr
9030418K01Rik		Phtf2	Ccnd2
9030425E11Rik		9130019P16Rik	Cd109
9030611O19Rik		Gys2	Cd247
9130005N14Rik		Gpx8	Cd40
9130008F23Rik		Cped1	Cd44
9130211I03Rik		Dysf	Cdc42ep1
9130213B05Rik		Etl4	Cdc42ep3
9330182L06Rik		Slco1a5	Cdcp1
9430020K01Rik		Pcmtd1	Cdh11
9430077A04Rik		Ajap1	Cdh13
9530015I07Rik		Rab7	Cdh2
9530066K23Rik		2310069B03Rik	Cdh20
9630019K15Rik		Mir7232	Cdh3
9630031F12Rik		Slc26a9	Cdh4
9930013L23Rik		Lrrc30	Cdh6
A030009H04Rik		Cnot4	Cdh7
A130092J06Rik		Nsg2	Cdkn1a
A230058J24Rik		Adgrb3	Cdkn1c
A230097K15Rik		Olfr867	Cdx2
A230106N23Rik		Lmo3	Cebpa
A2bp1			Cftr
A330049M08Rik		A530032D15Rik	Cgrrf1
A430107O13Rik		4930515L03Rik	Ch25h
A530088I07Rik		Lamb1	Chl1
A630077B13Rik		Clnk	Chrm3
A830053O21Rik		Kctd1	Chst2
A830059I20Rik		Rybp	Chst7
A830073O21Rik		Ajap1	Chst8
A830091I15Rik		Mdga2	Cidea
A930001M12Rik		1700029J03Rik	Cilp2
A930008G19Rik		Znrf2	Cldn1
A930017N06Rik		Phf14	Cldn11
A930021C24Rik		Sult2a4	Cldn23
A930038C07Rik		Bdh1	Cldn5
AA407270		Gm266	Clec14a
AA407452		Efnb2	Clic5
AB041550		2610037D02Rik	Clip4
AB041803		Foxp2	Clstn2
AF529169		Foxp2	Clstn3
AI118078		Rorb	Cmtm8
AI314180		Gpr37	Cnih3
AI317395		Mir205	Cnksr3
AI427122		1810007C17Rik	Cnnm1
AI427515		Myf5	Cntn4
AI593442		Ninj2	Cobll1
AI595406		Fam178b	Coch
AI646023		Gm4969	Col12a1
AI836003		Smarca2	Col19a1
AI851790		Dusp27	Col25a1
AK162044		Negr1	Col27a1
AU042651		Ninj2	Col2a1
AW049604		Vim	Col5a1
AW125753		Adamts9	Colec12
AW146242		Casp7	Commd3
AW544981		Atp6v0e	Cox4i2
AW548124		Dlgap2	Cpeb1
AW822216		Foxp2	Cplx2
Aadat		Ivns1abp	Cpn1
Aatk			Cpne2
Abca2		Trim24	Cpne8
Abca3		Mir6388	Cpne9
Abcb1a		Lman1	Cpxm1
Abcb4		Clec2i	Crabp1
Abcc8		Exoc3	Creb3l1
Abcd1		Gm9871	Creg1
Abcg4		Dtna	Creg2
Abhd3		Mdm2	Crim1
Abhd5		Mir6350	Crispld2
Abhd7		Grm7	Crym
Abhd8		Sox5	Csmd1
Abhd9		Cpa6	Ctnnd2
Ablim3		Cdh13	Cttnbp2
Acaa1b		Guf1	Cx3cl1
Acan		Hist3h2a	Cxcl12
Accn1		Nos1	Cxcr4
Accn2		Rgs2	Cyp1b1
Accn3		Dsc3	Cyp26a1
Accn4		Sucla2	Cyp27b1
Ace		1700094M24Rik	Cyp46a1
Ache		Cers4	Cyp7b1
Acot12		Gm6498	D430041D05Rik
Acot3		Slc35f3	D630003M21Rik
Acot5		Spag16	Dab2
Acss1		Adamts14	Dach1
Acta1		Shank2	Dapk2
Acvrl1		Snx10	Dazl
Acy1l2		Mtpn	Dcc
Ada		Vmn2r62	Ddah1
Adam11		Ctnnbl1	Ddx25
Adam15		Elovl2	Ddx4
Adam22		Bcl2l10	Degs2
Adamts18		Strit1	Dgat2
Adamts3		Bmpr2	Dgki
Adamts7		Nrcam	Dhh
Adarb1		Tdpoz4	Dio3
Adcy2		Jph1	Diras2
Adcy4		Tigd2	Disc1
Adcy9		Ppp1r17	Disp2
Adm		2510009E07Rik	Dleu7
Adora2a		Actrt2	Dlgap1
Adra1a		Lrrtm4	Dlgap2
Adra2b		Pdcd5	Dlk1
Adrb2		Chchd4	Dll3
Adrb3		Rab11fip5	Dll4
Adssl1		Cadps2	Dlx2
Aebp1		Flrt3	Dlx5
Afap1		Rapsn	Dmrt1
Afap1l1		Smad5	Dmrt2
Afap1l2		Syndig1	Dmrta1
Aff2		Pax8	Dmrta2
Aff3		Mir7661	Dnajb3
Agbl2		4930448C13Rik	Dnm3
Agpat3		Ltbr	Dock8
Agrp		Zbtb44	Dok1
Agtr1a		Gm6213	Dok5
Ahnak		Lrrtm4	Dok6
Ak5		Zfp831	Dpf3
Akp2		B230303A05Rik	Dpp10
Aldh1l2		9830132P13Rik	Dpp4
Aldh5a1		Opa1	Dpp6
Alox12		Peg12	Dpysl3
Alox12e		Creb5	Dpysl5
Alx3		Optc	Dsc3
Alx4		Gm12830	Dtx1
Amfr		Pced1a	Dtx4
Amigo1		Clec3a	Duoxa2
Amph		Bmp7	Dusp2
Ankrd13b		Cxcr4	Dusp26
Ankrd13d		Nfe2l3	Dusp4
Ankrd34		Ppp1r2-ps3	Dysf
Ankrd38		Pou6f2	E2f6
Ankrd43		Ptprb	Ebf1
Ankrd44		Acsl1	Ebf3
Ankrd56		Gm9871	Ecel1
Ankrd58		Zfp704	Edem1
Ankrd6		Gad2	Edil3
Anks6		Mlf2	Edn2
Anxa2		Filip1l	Edn3
Aof1		Mphosph6	Ednrb
Aph1b		Vmn1r16	Efna3
Aph1c		Gprin3	Efna5
Apln		Enkur	Efnb2
Apoa5		Agtpbp1	Egfr
App		Akr1b7	Egln3
Aqp2		Cbln2	Egr2
Aqp5			Egr4
Ar		Dux	Eid1
Areg		Sox5	Eif4e3
Arg2		Igbp1b	Eif5a2
Arhgap10		A2ml1	Elmod1
Arhgap26		Jph4	Elovl4
Arhgap29		Cdc42ep1	Emid1
Arhgdig		Syf2	Emilin3
Arhgef17		Jam2	Emx1
Arid5a		6820431F20Rik	Emx2
Arid5b		1700057H21Rik	En1
Arl4c		Pabpc6	Entpd3
Armcx3		Insm1	Epas1
Arntl		Mir6342	Epha3
Arpm1		8030423J24Rik	Epha4
Arrb1		Slc35c1	Epha5
Arsi		Chst13	Epha6
Arx		Mlf1	Epha7
Asahl		Rpap3	Ephb6
Ascl1		Sim1	Esrrg
Asphd2		1600019K03Rik	Etnk2
Astn1		Tcf7l1	Etv2
Astn2		Tc2n	Evx1
Atf3		Cecr2	Fa2h
Atoh7		Prmt6	Fabp5
Atp11a		Cdk4	Fads3
Atp11c		AI115009	Fat4
Atp12a		Lefty1	Fbln2
Atp1b2		Vstm2a	Fbn1
Atp2b3		Plbd1	Fbp2
Atp6v1c2		Dynlt1f	Fbxl7
Atp7b		Rprl1	Fgf12
Atxn1		Tmprss11d	Fgf15
Auts2		Ppp1r3d	Fgf18
Avp		Gm5069	Fgfr4
Avpr1b		Olfr209	Fhl2
Aytl1		Gm5458	Fibcd1
B230209C24Rik		Musk	Figla
B230342M21Rik		Ap3m2	Fjx1
B230399E16Rik		Prss27	Fli1
B2m		Grm7	Flnc
B3galt5		Kpna1	Flrt2
B3gnt1		Rergl	Flt1
B430119L13Rik		Rftn2	Flt3
B4galnt2		Etl4	Fos
B630019K06Rik			Fosl2
B830045N13Rik		Chil4	Foxa1
B930011P16Rik		Rnf165	Foxc1
BC004044		Tktl2	Foxd1
BC004853		Mir6370	Foxd3
BC005764		Aebp2	Foxd4
BC011209		Gm17767	Foxe1
BC013712		Cntnap5a	Foxg1
BC016579		Myo16	Foxl1
BC021891		Kcng2	Foxp2
BC022623		Cpn2	Foxq1
BC022687		Creld1	Foxred2
BC025575		Grid2	Fras1
BC025816		Mir129-1	Frmd3
BC029169		Adra2c	Frmd4b
BC030476		Vmn2r27	Fut4
BC030477		Gm1070	Fzd1
BC035295		Dnajb3	Fzd2
BC038613		Gm2721	Fzd4
BC038822		Sh3rf3	Fzd6
BC039093		Mir129-1	Fzd8
BC043934		H2al2c	Gabbr2
BC049816		Tmem106b	Gabra2
BC052055		Dnah8	Gabra5
BC052328		Slco1b2	Gad1
BC057022		Gnb3	Gad2
BC057371		Pex26	Gadd45b
BC060632		2900052N01Rik	Gadd45g
BC061194		Zpbp	Gal
BC062109		Tug1	Galnt12
BC063749		Mir6373	Galnt13
BC065085		Antxr1	Galnt14
BC067047		Hyal6	Galnt2
BC068157		Gpr150	Galnt3
BC072620		Klra5	Gas1
BC089491		Tafa1	Gata2
BC107230		Mir692-3	Gata3
Bace2		Cntn4	Gata4
Bach2		Tmsb10	Gatm
Bahd1		4930587E11Rik	Gbx2
Bai1		Bloc1s5	Gchfr
Bai2		AA545190	Gdf6
Baiap2		Cidea	Gdf7
Baiap2l1		Mir28c	Gdnf
Bapx1		Cep41	Gdpd5
Barhl1		Chst9	Gfi1
Barx1		Gpr180	Gfra1
Bcorl1		Tfap2c	Gfra2
Bcr		Tnfrsf19	Ghr
Best2		4930503E24Rik	Ghsr
Bhlhb3		Rsf1os2	Gja3
Bhlhb4		Arhgef28	Gjb2
Bhlhb5		Pbx3	Gjb6
Bik		1700016G22Rik	Gli2
Bin1		Pura	Glis1
Bmi1		Nsun3	Glp1r
Bmp1		Eps8	Glrb
Bmp3		Galnt12	Glt28d2
Bmp8a		Gm36221	Gm266
Bmyc		Plekhh3	Gm960
Bnc1		Dipk1c	Gna14
Brunol4		Ociad2	Gnal
Bsn		Klhdc8a	Gnas
Btbd14a		Nod1	Gnaz
Btbd4		Tdrd3	Gng12
Btn1a1		1700030C10Rik	Gng4
C030003D03Rik		Ccdc114	Gp1bb
C030014K22Rik		Fbxw4	Gp5
C030014M07Rik		Lrrtm1	Gpc1
C030018G13Rik		Mkln1	Gpc6
C130038G02Rik		Ddo	Gpr135
C130046B21Rik		Gm20744	Gpr139
C130060K24Rik		1700030C10Rik	Gpr149
C130074G19Rik		Loxl1	Gpr150
C130076O07Rik		Dnah8	Gpr153
C130090K23Rik		Olig1	Gpr176
C1ql1		Mir196b	Gpr26
C1ql4		Mir1983	Gpr27
C230094A16Rik		Pbp2	Gpr37
C330005M16Rik		Gm20594	Gpr6
C530024P05Rik		Btbd9	Gpr83
C530028O21Rik		Fam174b	Gpr88
C630035N08Rik		2310069B03Rik	Grb10
C76566		Vmn1r31	Grem1
C78409		Adra1b	Grhl2
C80638		Taf1b	Gria2
C920005C14Rik		Aebp2	Gria4
Cables1		Dync1i1	Grid1
Cabp7		Sp110	Grid2
Cachd1		Gm4262	Grik1
Cacna1a		Itga6	Grik2
Cacna1g		Olfr1394	Grik4
Cacna1h		Glo1	Grin1
Cacna1i		Trmt10a	Grin2a
Cacna2d2		Foxp1	Grin2b
Cacna2d3		Asprv1	Grm1
Cacnb4		Syce3	Grm3
Cacng4		Edem1	Grm7
Cadm3		Ctnna2	Grm8
Cadm4		Adrb1	Gsc
Cadps		Tm4sf20	Gse1
Calcr		Gadd45a	Gsn
Caln1		Stk31	Gsto1
Camk2d		Rpusd3	H2-M3
Camk2n1		Tob1	Hand1
Camkk1		Csf2ra	Hcn1
Cap2		Ipo5	Hectd2
Car11		Lrch2	Hecw1
Car12		Mir5098	Helt
Car14		Gm10319	Hes6
Car2		Mir669h	Hfe
Car4		Mir6381	Hhat
Car8		Wnt5b	Hhip
Card10		Rex2	Hivep2
Cart1		Slc35d3	Hlf
Cartpt		Smarcad1	Hmga2
Caskin1		1700060C16Rik	Hmgn3
Casr			Hmx1
Casz1		Synm	Hormad1
Cbs		Zdhhc23	Hoxa11
Cbx4		Max	Hoxa4
Ccdc106		Klra18	Hoxa7
Ccdc109b		Trim44	Hoxa9
Ccdc38		Chgb	Hoxd1
Ccdc44		Greb1l	Hoxd13
Ccdc87		1700061F12Rik	Hpcal1
Ccdc93		Tmem229a	Hrh2
Ccdc96		Apcdd1	Hs3st2
Ccin		Hist1h1e	Hs3st3a1
Cck		Map2k6	Hs3st5
Ccnjl		Nup205	Hs6st2
Ccnu		Krtap11-1	Hs6st3
Ccr10		Rprl1	Hsf4
Ccr9		Olfr461	Hsf5
Cd14		Prokr1	Hspa2
Cd248		1700063H04Rik	Hspa4l
Cd24a		4930406D18Rik	Htr5b
Cd302		Slitrk5	Htr7
Cd34		Cdh11	Hunk
Cd70		Pak6	Id2
Cd82		Id2	Igf2r
Cd83		Zfand4	Igfbp3
Cdc14b		Utf1	Igfbp4
Cdgap		Prb1	Igsf11
Cdh22		1700108F19Rik	Igsf21
Cdh8		Ccnd1	Ihh
Cdk5r1		Oit1	Ikzf3
Cdk5r2		Clec2l	Il12rb2
Cdkl1		Platr30	Il1rap
Cdkn2a		Gm38404	Il1rapl2
Cdkn2c		Tmem40	Il6ra
Cds1		Smarcad1	Inhbb
Cdx1		Vwf	Insl3
Cdx4		Cldn34c1	Insm1
Cebpe		Tc2n	Insm2
Cecr6		C2cd5	Irak3
Celsr1		Gm14496	Irf2
Celsr2		Gm9871	Irf5
Celsr3		Smarcad1	Irf8
Centa2		Grm7	Irs1
Centg1		Rfx2	Irs2
Cfc1		Scnn1a	Irx1
Cgnl1		Col5a2	Irx3
Chd3		Pgr	Irx5
Chd5		Prok2	Isl1
Chodl		Tafa4	Isl2
Chrd		Agbl1	Islr2
Chrdl1		Bmt2	Itga4
Chrna3		Plxna4	Itgb3
Chrna4		Tpk1	Itpr2
Chrna5		Gm10336	Jag1
Chst10		Gm13848	Jag2
Chst11		Ppp1r3a	Jph1
Chsy1		Fpr2	Jph4
Chx10		Ptma	Jun
Cib2		Ppp1r3a	Kcna1
Ciita		Tldc2	Kcna3
Cited1		Smarca5-ps	Kcna5
Cited4		Celf2	Kcna6
Clcf1		2210408F21Rik	Kcnb1
Cldn3		Umps	Kcnc4
Clic6		Pfdn4	Kcnd2
Clstn1		Raet1d	Kcnd3
Cmtm3		Foxp1	Kcnf1
Cnbp2		Tiam2	Kcng1
Cnfn		Pirt	Kcng3
Cnksr2		Tmem64	Kcnh1
Cnnm2		Lrrn1	Kcnh6
Cnnm4		9630028H03Rik	Kcnh7
Cnr1		4930467E23Rik	Kcnj3
Cntnap1		Lockd	Kcnj6
Col13a1		Dync1i1	Kcnj8
Col14a1		Gm20756	Kcnk12
Col15a1		4930511E03Rik	Kcnk13
Col23a1		Lrrtm4	Kcnk15
Col24a1		Adra1d	Kcnk2
Col4a1		Kcna3	Kcnk6
Col4a2		M6pr	Kcnn3
Col4a3		Syne3	Kcnq1
Col4a4		Hs3st5	Kcnq5
Col7a1		Slc25a13	Kcns2
Col8a2		Slc15a5	Kcnv1
Col9a2		Gm19757	Kcnv2
Col9a3		Fgf12	Kctd1
Comp		Slc15a5	Kctd8
Copz2		1700064J06Rik	Kdr
Corin		Slc4a5	Khdrbs2
Cox8c		Fcrlb	Kitl
Cpd		4931408C20Rik	Kl
Cpe		Sh3bp4	Klf15
Cpeb2		Mras	Klhdc8a
Cpne3		Tmem163	Klhl1
Cpne5		Spo11	Klhl14
Cpne7		Plekhg6	Klrg2
Cpxm2		Cdh20	L3mbtl3
Cpz		Sec13	Lad1
Crabp2		Thsd7a	Lama1
Crh		Vmn1r34	Lamc2
Crhbp		AA545190	Lancl3
Crhr1		1700001L05Rik	Lbx1
Crim2		Ptp4a1	Lef1
Crip2		Klrk1	Lefty1
Crlf1		Ropn1l	Lefty2
Crtac1		Mmrn1	Lep
Crtc3		Scrt2	Lepr
Cry1		Bcl2l14	Lgals3
Cryba2		Gm20756	Lhfpl2
Cryl1		Rybp	Lhx2
Csdc2		Tsn	Lhx9
Csf1		Gm10354	Lims2
Ctdspl		4930459C07Rik	Lmo2
Cthrc1		Lmod3	Lmx1a
Ctsf		1700074P13Rik	Loxl1
Ctsh		Cmtm8	Loxl3
Cuedc1		Serbp1	Lpl
Cutl1		Htr7	Lrfn2
Cxcl1		Hmg20a	Lrfn3
Cxcl14		Lrfn2	Lrig1
Cxcl16		Ifi30	Lrp1b
Cxcl5		Mir7035	Lrrc3b
Cxxc4		Cntnap2	Lrrc4
Cygb		Cyp3a41a	Lrrc7
Cyp24a1		Creb3l2	Lrrc8c
Cyp27a1		Fam13a	Lrrk1
Cyp4v3		Eif3m	Lrrn1
Cyr61		St8sia4	Lrrn2
Cys1		Fam3c	Lrrtm1
D030011O10Rik		Tpk1	Lrtm2
D11Bwg0517e		Pdzrn3	Ltb4r2
D230005D02Rik		Gm21190	Ltbr
D230039L06Rik		Npvf	Lypd1
D330017J20Rik		Rybp	Lyzl4
D3Bwg0562e		Cntnap2	Mafb
D430039N05Rik		Clec4a2	Magi1
D530005L17Rik		Sec16b	Mal
D5Ertd593e		Ly6g6c	Man1c1
D630044L22Rik		Tmem213	Map3k5
D830007B15Rik		Clec4a4	Mapt
D8Ertd82e		Atoh1	Matn4
D930010J01Rik		6030407O03Rik	Mbp
D930020B18Rik		Gm4791	Mctp1
D930040M24Rik		Dapl1	Mdfic
D9Ertd280e		Asb13	Megf9
Dbc1		1700049E22Rik	Meis1
Dbn1		Adamts17	Meox2
Dbndd1		Gm4791	Mesp1
Dbndd2		Muc2	Mesp2
Dbx1		Gng12	Mfap3l
Dbx2		Rps6ka4	Mfsd1
Dcamkl1		Vmn1r27	Mgll
Dcamkl3		Cntnap2	Mkx
Dcdc2a		Ica1	Mlf1
Dcun1d2		AA545190	Mmp15
Ddef1		Hs6st1	Mmp25
Deaf1		Klf5	Mmp9
Des		Slc6a7	Mos
Dfna5h		Pepd	Mras
Dhrs3		Fendrr	Msc
Dip2c		Tafa4	Msx3
Dkk1		Hepacam2	Mt3
Dkk2		Chn2	Mxi1
Dlg3		Gm32810	Myc
Dlgap4		Tas2r107	Mycs
Dll1		4931440F15Rik	Myo16
Dlx1		Lratd1	Myrip
Dlx3		Axin2	Nagpa
Dlx4		Iqub	Nat8l
Dmbx1		Vmn1r8	Ndn
Dmn		Colec12	Ndrg1
Dmrt3		Hsf2bp	Nebl
Dnahc11		Parp11	Nefl
Dnaja4		Mir7218	Negr1
Dner		Vgll4	Nell1
Doc2a		Stab2	Nell2
Doc2b		Thoc1	Nes
Dock3		Pllp	Neurog1
Dok4		Gm31520	Neurog2
Dok7		Zfp316	Nfatc2
Dpys		Dapk3	Nfe2l3
Dpysl4		Kcnd2	Nfia
Drd1a		Fat3	Ngef
Drd2		Dpysl3	Nhlrc1
Drd4		Mir6388	Nkx1-2
Drd5		Scgb1b27	Nkx2-3
Dsc2		Scn8a	Nkx2-4
Dscam		Gm10789	Nkx6-1
Dscaml1		Etv6	Nkx6-2
Dscr6		4930425L21Rik	Nlgn1
Duoxa1		Igfbp7	Nlrp6
Dusp15		Serf1	Nmnat2
Dusp9		Mir1971	Nod1
E030018N11Rik		Tsen2	Npas2
E030049G20Rik		Irf8	Npas3
E130112L23Rik		Gm19757	Nppc
E130203B14Rik		4933432I03Rik	Npr3
E130306M17Rik		Ralb	Npy
E130309F12Rik		Gal3st1	Npy2r
E130310K16Rik		Hoxa7	Nr2f2
E130319B15Rik		Irak3	Nr4a2
E330009J07Rik		Gm19757	Nrp1
E330016A19Rik		4930512J16Rik	Nrp2
E330039K12Rik		Rpl31	Nrxn2
EG215714		Mir9-3hg	Ntf3
EG240055		4930587E11Rik	Ntn1
EG277333		9130015G15Rik	Ntrk2
EG328354		Platr26	Ntsr2
EG328479		Sema6d	Nuak2
EG331392		1700095J03Rik	Nxf2
EG434280		Stra8	Nxph1
EG545861		Dmac1	Nxph2
EG620592		Dnah8	Olfr94
EG622408		Capn8	Olig1
EG639653		Slc39a10	Olig2
Ebf2		Nkx1-2	Onecut1
Ebf4		Gm6559	Opcml
Ece1		4930550C17Rik	Osr2
Ece2		Kdm7a	Otop1
Edaradd		Wnt16	Otp
Edg1		Hic2	Otx1
Edg2		Gm31747	Otx2
Edg3		Gm31579	Ovol1
Edg7		Mgat4a	Oxtr
Edg8		Gm20750	P2ry1
Ednra		Add2	P4ha2
Eef1a2		Thsd7a	Pak6
Eef2k		E330012B07Rik	Palm2
Efcab4a		Zfand4	Paqr4
Efcbp1		Cdkn2d	Paqr9
Efcbp2		Vmn1r21	Pard3b
Efemp2		Nxph1	Parp12
Efhd1		Tm9sf3	Pax2
Efhd2		Vmn2r74	Pax3
Efna2		Zmiz1	Pax6
Efnb1		Gm4791	Pax8
Egfl6		Atp2a2	Pax9
Egfl9		Jdp2	Pbx3
Egflam		Miat	Pcdh1
Egln1		Arhgap20	Pcdh10
Egr1		Ubxn11	Pcdh17
Egr3		Meis1	Pcdh18
Ehd3		Astx6	Pcdh8
Eif2c4		Chn1	Pcdha12
Elk3		Smyd2	Pcdha3
Elovl7		Mir7233	Pcdha5
Emid2		Mir7094-2	Pcdhac2
Emilin2		Iqsec1	Pcdhga10
Emp2		Gng12	Pcdhga12
En2		Gm8579	Pcdhga5
Endod1		Tmsb10	Pcdhgb1
Enpp1		Rps24	Pcdhgb5
Entpd2		AA545190	Pcdhgb6
Eomes		Kdm3a	Pcdhgb7
Epb4.1l1		Mkrn1	Pcdhgb8
Epha10		Rprl1	Pcdhgc3
Epha8		Cntnap2	Pcsk9
Ephb1		Gpc1	Pde10a
Ephb2		Gm4827	Pde1c
Epn3		Asah1	Pde3a
Epor		Mep1b	Pde3b
Ereg		Zfp691	Pde4a
Esam1		Jtb	Pde8a
Espn		Lyzl4os	Pdgfra
Esr2		Rps4l	Pdia5
Esrrb		Ppp4r2	Pdzrn3
Esx1		Scn3a	Peg12
Evpl		Hfm1	Peli2
Extl1		Pcdh17	Pfdn4
Eya4		1700054M17Rik	Pgbd5
F3		Kiss1r	Pgf
Faah		Gm5570	Pgr
Farp1		1700018B08Rik	Phlda3
Fbln5		Akr1d1	Phox2a
Fbn2		Emx2	Pik3ap1
Fbp1		D6Ertd527e	Pitx2
Fbxo32		Cacna1c	Piwil2
Fev		Fezf1	Pknox2
Fez1		Sfrp2	Plagl1
Fezf2		Upp2	Plcb1
Fgf10		A430035B10Rik	Plcg2
Fgf11		Rgs17	Plcl2
Fgf13		Agk	Pld5
Fgf14		Gm32810	Plek2
Fgf16		2310011J03Rik	Plekhg6
Fgf2		Arnt2	Plekhh3
Fgf20		Gm10406	Plk2
Fgf3		Hsd17b3	Pllp
Fgf5		B4galt1	Plscr4
Fgf8		Pcsk5	Plxna2
Fgf9		Macrod1	Plxna4
Fgfbp3		Sval1	Plxnd1
Fgfr2		D10Wsu102e	Pmp22
Fgfr3		Serpinb5	Pnmt
Fgfrl1		Tle4	Podxl
Fgl2		Tex19.2	Podxl2
Fhl1		Srrm4os	Pogk
Fhod3		Plbd1	Pon2
Fmn1		Tbx5	Pou3f1
Fmn2		Gm3376	Pou3f2
Fmnl1		Mir3088	Pou3f3
Fndc4		H3f3a	Pou3f4
Fndc5		Gm5627	Pou4f3
Fosb		Nxph1	Ppfia2
Fosl1		Zfp777	Ppm1l
Foxa2		Nfia	Ppp1r3b
Foxb1		Prmt8	Ppp2r2b
Foxb2		Gm10415	Pqlc1
Foxc2		Pcgf1	Prdm1
Foxd2		6030471H07Rik	Prdm13
Foxe3		Slc13a1	Prdm14
Foxf1a		Sf3b6	Prdm2
Foxf2		Gramd3	Prickle1
Foxi2		Tmem132d	Prickle2
Foxj1		D130009I18Rik	Prima1
Foxl2		Fem1c	Prkag2
Foxn4		Pnpla7	Prkar2a
Foxo3a		Cntnap2	Prkar2b
Foxo6		Mvk	Prkca
Frat2		Zim2	Prkcq
Frem2		Sva	Prkg1
Freq		Klhl41	Prkg2
Frmpd1		Tigd2	Prlhr
Frzb		4921525O09Rik	Prmt8
Fscn1		Grm7	Prok2
Fsd1		Edem1	Prokr1
Fst		Naip7	Prox1
Fstl3		Mir7220	Prr15
Fstl4		Dyrk1a	Prr16
Fut10		Suclg2	Prss12
Fut7		Hmgb1	Psd2
Fxyd1		Fam43b	Ptf1a
Fxyd5		Chil3	Ptgdr
Fzd10		Apob	Ptger1
G630014P10Rik		Dusp4	Ptger2
Gab1		1700015F17Rik	Ptger3
Gab2		Nr2c2	Ptger4
Gab3		Grid2	Ptgfr
Gabra4		Prss2	Ptgis
Gabrb1		Aldh1l1	Pthlh
Gabrd		Gm15543	Ptn
Gabrg3		Gm4791	Ptpn18
Gabrq		Npm3-ps1	Ptprb
Galnt6		A730020E08Rik	Ptprn2
Galntl1		Ube2v1	Ptpro
Galntl4		Nova1	Ptprs
Galr1		Saxo1	Ptprz1
Galr2		Ptprz1	Pxdn
Galr3		Mir2136	Rab11fip5
Gan		Moxd2	Rab6b
Garnl4		Gm15706	Rasa3
Gas6		Cntn3	Rasgef1b
Gata5		Dyrk4	Rasgrf1
Gata6		4930486I03Rik	Rasgrf2
Gbx1		Gm38509	Rasl10a
Gch1		Gm14207	Rasl11a
Gda		Rps6kc1	Rassf4
Gdf10		Mdfic	Rax
Gdf11		Dppa3	Rbm43
Gem		Mir7670	Rbp3
Gfap		Plekhg6	Rbpjl
Gfod1		Bcl2l14	Reep1
Gfra3		Ndufb2	Reln
Gfra4		Inhbb	Rem1
Ggn		Gm4651	Repin1
Ggtl3		4930568E12Rik	Rerg
Gipc3		Cntn4	Ret
Gja9		4931408C20Rik	Rftn1
Gjc1		Snx10	Rfx4
Gkap1		Akap2	Rfxap
Gldn		Tafa4	Rgmb
Gli3		B3gat2	Rgs17
Glis3		Cnbp	Rgs2
Glt25d2		Dok6	Rgs20
Gm106		Crygf	Rgs6
Gm1337		Tspan12	Rgs7
Gm1568		Pls3	Rhpn1
Gm1673		Gm5083	Rims1
Gm1964		Casd1	Rin3
Gm50		Inhbb	Rnf130
Gm603		Eml4	Rnpepl1
Gm628		Tmem30b	Robo1
Gm672		Trpv6	Rorb
Gm691		Sohlh2	Rorc
Gm879		Irs1	Rprm
Gm996		Sorcs1	Rprml
Gnai1		Etnk2	Rps6ka4
Gnao1		Mir7232	Rps6kl1
Gng8		Fosl2	Rspo3
Gnmt		Igbp1b	Rtn1
Golph4		Mir3093	Rtn4rl2
Gpc3		Pga5	Runx1
Gpc4		Pou5f1-rs5	Rusc1
Gpc5		Sh3rf2	Ryr2
Gpm6b		Terc	Sall3
Gpr101		Wfdc17	Satb2
Gpr103		Ptn	Scarf2
Gpr12		Hmx1	Scn5a
Gpr120		Iars	Scnn1a
Gpr124		Prss39	Sema3c
Gpr126		Lrrn1	Sema3d
Gpr143		Tas2r117	Sema3e
Gpr155		Emg1	Sema4g
Gpr156		Cyp46a1	Sema5b
Gpr157		Zmat4	Sema6a
Gpr158		Rimklb	Sema6d
Gpr177		Brinp3	Serf1
Gpr3		Mir7041	Sez6l
Gpr45		Qdpr	Sfmbt2
Gpr50		Lrig1	Sfrp2
Gpr64		Pdk4	Sfrp4
Gpr84		Ndn	Sfrp5
Gprc5b		4930515G16Rik	Sgpp1
Gprc5c		Raet1d	Shc3
Gprin1		Tsnax	She
Gprk5		Foxp1	Sim1
Gramd1b		Obsl1	Sim2
Grasp		1700030C10Rik	Six3
Grb14			Slc16a14
Grem2		Spanxn4	Slc16a9
Gria3		Bsph2	Slc1a1
Grik3		Mitf	Slc1a2
Grin2c		Zfp777	Slc1a6
Grin3b		Plxna4	Slc24a2
Grina		Lsm5	Slc24a4
Grm4		Stard4	Slc25a21
Grp		Snora7a	Slc25a31
Gsh1		Kif26a	Slc2a10
Gsh2		Pcdha3	Slc30a4
Gstm5		Try4	Slc32a1
Gtf2a1lf		Pwwp2a	Slc35c1
Gucy1a3		1700017G19Rik	Slc35d3
Gucy1b3		Mir293	Slc35f1
Gucy2e		Adamts9	Slc35f3
Gulp1		Pou3f2	Slc36a1
Gusb		Sorcs1	Slc36a4
Gypc		Acot6	Slc39a8
H2-Ab1		Ccn1	Slc43a1
Habp4		Pcdhgb5	Slc6a1
Hand2		4930579D09Rik	Slc6a11
Hapln4		Catspere2	Slc6a15
Has3		Fbn1	Slc6a4
Hck		Klra7	Slc6a5
Hcn2		Olfr1166	Slc7a14
Hcn4		Mat2a	Slc7a2
Hcrtr1		Mir205	Slc7a8
Hcrtr2		Vmn1r11	Slc9a2
Hdac7a		Sp100	Slit2
Hdgfrp3		1700003I22Rik	Slit3
Hecw2		Ccn4	Slitrk1
Hes2		Podxl2	Slitrk5
Hes5		Tgfa	Smad6
Hes7		Atoh1	Smad9
Hey1		Runx1t1	Smarca2
Heyl		4930465M20Rik	Smc1b
Hfe2		Akr1d1	Smox
Hic1		Dpp6	Smpdl3a
Hip1		Sorcs3	Snai1
Hipk2		Dapk1	Snai2
Hlx1		Foxp1	Snap91
Hlxb9		Exoc6b	Snca
Hmgb3		Mir12194	Sned1
Hmx2		4930543N07Rik	Sntg1
Hmx3		Ndufa4	Socs5
Hod		1700030C10Rik	Sohlh2
Homer2		Dlg2	Sorcs1
Hoxa1		Olfr156	Sorcs3
Hoxa10		Abca4	Sox1
Hoxa13		Zfp36l3	Sox11
Hoxa2		Alyref2	Sox13
Hoxa5		Peli2	Sox17
Hoxb4		Slc25a48	Sox18
Hoxb5		Slco1a5	Sox30
Hoxb6		Gm31465	Sox4
Hoxb7		Cntn6	Sp5
Hoxb9		Jazf1	Sp8
Hoxc10		4930553E22Rik	Sp9
Hoxc11		Axdnd1	Spesp1
Hoxc12		Olfr237-ps1	Spock1
Hoxc13		Crb2	Spock3
Hoxc4		Tmem72	Spon1
Hoxc5		Chl1	Sspn
Hoxc6		Rarg	Sstr1
Hoxc8		9430083A17Rik	Sstr4
Hoxc9		Lrrn1	St3gal1
Hoxd10		Rgs20	St3gal5
Hoxd11		Lrrtm4	St6gal2
Hoxd3		Gm15910	St8sia1
Hoxd9		4930592I03Rik	St8sia4
Hpcal4		Gm35135	St8sia6
Hpgd		Cntnap2	Stard13
Hpse		Ldhd	Stc2
Hr		Kcnk6	Stk31
Hrasls		Cpm	Stk39
Hrasls5		Tyw5	Stxbp6
Hrh1		Raf1	Sycp1
Hrh3		Hmgcll1	Sycp2
Hrk		Meg3	Syn2
Hs3st3b1		Mrs2	Sypl2
Hs3st6		Luzp1	Syt1
Hsd11b2		1700049E22Rik	Syt10
Hsd17b1		Zfp980	Syt12
Hsdl1		Aip	Syt2
Hspa12b		Pik3ap1	Syt6
Hspb3		Plcg2	Tac1
Htr1a		Trpv6	Tacr1
Htr1b		Olfr444	Tacr3
Htr1d		4922502N22Rik	Tacstd2
Htr1f		Tpst1	Taf7l
Htr2c		Fam124b	Tanc2
Htr4		Gm10823	Tbc1d4
Htr5a		Slc45a3	Tbc1d9
Htr6		Raet1c	Tbr1
Htra1		2021-03-08	Tbx1
Htra3		Abcb9	Tbx18
Htra4		Ccnj	Tbx20
Ibrdc2		Zfp992	Tbx4
Ica1l		Gm5136	Tcf21
Icam5		Irf5	Tdrd6
Id3		Cnot11	Tesc
Id4		Dcaf4	Tex12
Ier5		Gm32141	Tgfa
Ifngr2		Chil4	Tgfb2
Igf1r		Rasip1	Tgfbr3
Igf2		Gjb5	Tgm2
Igf2bp2		Cks2	Thbd
Igfbp5		Phlda1	Thpo
Igfbp6		Lingo1	Thsd7b
Igfbpl1		Rab10os	Tll1
Ikzf4		4930515G16Rik	Tll2
Il10ra		AA545190	Tmeff2
Il10rb		Gm5523	Tmem108
Il11		Lsm6	Tmem121
Il13ra1		Ppp6c	Tmem132d
Il15ra		Gm5570	Tmem132e
Il17ra		Gm21119	Tmem163
Il17rb		Skint2	Tmem30b
Il1rl2		Tle1	Tmem45b
Il20ra		Hectd2	Tmem56
Il27ra		Lrrc8c	Tmod2
Il4ra		Kctd3	Tmtc1
Ina		Vmn2r96	Tnfaip2
Indo		Gsc2	Tnfrsf19
Inpp1		Tcf7l1	Tnfrsf1a
Inpp4a		Wdr81	Tnfrsf21
Insrr		Zmynd11	Tnfsf13b
Irf4		Gabra1	Tnxb
Irs4		Asb15	Tox
Irx2		1700067G17Rik	Tox3
Irx4		Mir3069	Tpbg
Irx6		Cldn15	Tram1l1
Islr		Itprid1	Trh
Itga1		Cdk6	Trhde
Itga11		D630033O11Rik	Trim44
Itga2		Ust	Trim52
Itga7		Vwf	Trim62
Itga8		Cdh9	Trim65
Itgb8		Erich3	Trim7
Itpka		Zfp800	Trpc6
Itpkb		Zfp536	Tshz1
Jam3		Arntl2	Tshz2
Jph3		Lrrtm1	Tshz3
Jundm2		Gm28453	Tsnax
Kazald1		Asns	Tspan11
Kbtbd5		Nkx3-2	Tspan12
Kcna2		Prkag2	Tspan18
Kcnab1		D030024E09Rik	Tspan5
Kcnab2		Mir6388	Ttc9
Kcnab3		Rergl	Tuba3a
Kcnc1		Mroh5	Twist1
Kcnc2		Mab21l3	Twist2
Kcne1l		Top1	Ube2e1
Kcne3		Rack1	Ugt8a
Kcnh2		Magi1	Uhrf2
Kcnh3		Eya1	Unc5c
Kcnh5		H2-T3	Unc5d
Kcnj10		Dgki	Ust
Kcnj11		Mir129-1	Vash1
Kcnj4		A830019P07Rik	Vash2
Kcnj5		AU015836	Vav3
Kcnk3		4930545E07Rik	Vax1
Kcnk4		Cmklr1	Vim
Kcnma1		Tafa5	Vldlr
Kcnmb4		Tril	Vwa2
Kcnq2		Gimap5	Vwc2
Kcnq3		Foxn2	Wbp2nl
Kcnq4		Arhgap25	Wipf1
Kcns3		Mal	Wnt10a
Kcnt1		Lrfn3	Wnt11
Kctd12		Mvb12b	Wnt16
Kctd19		Ankrd7	Wnt2
Kdelr3		Lrrc3b	Wnt3a
Khdrbs3		St3gal1	Wnt5a
Kif12		1700030F04Rik	Wnt7a
Kif17		Prnd	Wnt7b
Kif1a		5430425K12Rik	Wt1
Kif21a		Pradc1	Wwc2
Kif21b		Fzd8	Xkr4
Kif3c		Calb2	Zadh2
Kif5c		Fign	Zbtb7c
Kifc2		Creb5	Zc3hav1
Kirrel3		Pde6h	Zc3hav1l
Klf4		A530053G22Rik	Zdhhc23
Klhl15		Map4k3	Zfhx4
Klhl2		Gm15326	Zfp319
Klhl32		Cdh11	Zfp36l3
Klhl34		Dnajb8	Zfp423
Kndc1		Sipa1	Zfp467
Kremen2		Mir7044	Zfp469
Krt18		Pyurf	Zfp503
Krt4		Lmod2	Zfp516
Krt7		Gm1653	Zfp521
Krt72		Mtus2	Zfp536
Krt83		Arglu1	Zfp608
Ksr1		L3mbtl4	Zfp92
Ky		Cpne9	Zfpm1
L1cam		Ptcd3	Zfpm2
L3mbtl		Tas2r118	Zhx2
LOC547127		Gm9530	Zic1
LOC625638		1700054A03Rik	Zmat4
Lama4		Tmem132cos	Zmynd11
Lamb1-1		Fbln7	Znrf4
Lamb3		Trappc10
Lamc3		Zfp90
Laptm4b		Glt28d2
Larp2		Tmem106b
Larp6		En1
Lass1		Med21
Lass6		Mdfic
Lats2		Arhgap31
Lbh		3830403N18Rik
Lbx2		Cntnap2
Lbxcor1		Edem1
Lce5a		Wnt7a
Lect1		St18
Lemd1		Gm20268
Leprel1		Gm7607
Lfng		Bhlhe41
Lgi2		Casq1
Lgi3		Plekha5
Lgr5		Sstr1
Lgr6		Trhde
Lhcgr		Setmar
Lhfp		Hexa
Lhfpl3		Gprin3
Lhfpl4		Repin1
Lhx1		Gm10532
Lhx3		Il1r1
Lhx5		Mt3
Lhx8		1810026B05Rik
Lin7a		Galc
Lin7b		Hnf4g
Lipg		Selenop
Lmo1		Rel
Lmod1		Cftr
Lmx1b		Proser2
Lonrf3		Golga5
Lor		3930402G23Rik
Lox		Kcnd2
Loxl2		2900052N01Rik
Loxl4		Lrrtm4
Lphn3		Pantr1
Lrat		Sema3e
Lrfn5		Igsf21
Lrp2		Olfr9
Lrp4		Gm36669
Lrp8		Adcyap1r1
Lrrc15		Zfp334
Lrrc3		Trpm7
Lrrc33		Mamdc2
Lrrc50		Mir466f-4
Lrrc62		Gm5079
Lrrc8e		Ip6k3
Lta		Rgs7
Ltb		Lonrf1
Ltb4r1		Slco6d1
Ltbp2		Fgf15
Ltbp3		D030045P18Rik
Ltk		Commd10
Ly6h		Cdcp1
Lyn		Ryr3
Lysmd2		Plek2
Mab21l1		Grhl2
Mab21l2		Mesp2
Maf		Morn1
Mafa		Tpk1
Magee1		Irf2bpl
Magee2		4930417O13Rik
Mal2		Chrna9
Mamdc1		Pcare
Man1a		Zfp469
Man2a1		Slc6a12
Map3k8		Tril
Map6d1		Nrg1
Mapk11		Cdkn1c
Mapk12		Hes6
Mapkapk2		Cntnap2
2023-03-01		Lipo2
2023-03-03		Slamf9
2023-03-04		Gnpda1
Mark1		Iqsec3
Marveld3		Jarid2
Mast1		Foxj2
Matk		Gm4668
Matn3		Ttc30a1
Mboat1		Kcnd2
Mcam		Cgas
Mchr1		0610040F04Rik
Mcoln2		Tafa4
Mdfi		Capn3
Mdga1		Chrm2
Mds1		Vmn2r-ps159
Me3		4930512J16Rik
Megf10		Eva1a
Megf11		Klra2
Metrnl		Hephl1
Mfhas1		Tuba3b
Mfi2		Rex1bd
Mfsd2		4932411N23Rik
Mfsd4		Prr19
Mfsd7		9330175M20Rik
Mgat4b		Gm9732
Mgea6		Grik1
Mical2		Cd109
Mixl1		A730020E08Rik
Mllt3		2210420H20Rik
Mlstd1		Usp39
Mlxipl		AA545190
Mmd2		Gm1995
Mmp14		Gm31747
Mmp16		Rprl1
Mmp17		Gm12724
Mmp24		Foxi3
Mmp28		Chrm2
Mn1		Gm10244
Mobkl1a		Arhgap27
Mocos		Galnt14
Mod1		Gm38426
Mogat1		Gm31108
Morc4		Ankrd53
Mosc1		Slc16a7
Moxd1		Cd300ld
Mpp3		H2-M10.4
Mrc2		Ihh
Mrg1		Gm36669
Msrb3		Hps1
Mst1r		Mir582
Msx1		Lrrtm1
Msx2		Adgrl3
Mtap1a		Plekhg4
Mtap6		Mmd
Mtap7d2		1700066B17Rik
Mtnr1b		1700065J11Rik
Mxd4		Exoc6b
Myb		Snord12
Mycl1		Hyal6
Mylip		4930505K13Rik
Myo5b		Zfp868
Myod1		1700049E15Rik
N28178		Sdk2
Nab1		Pde1c
Nab2		Ankrd63
Naglu		Atoh1
Nags		C030018K13Rik
Nav1		Zfp668
Nbl1		Mir129-1
Ncald		Pdgfra
Ncam1		Mir592
Ncan		Gm10445
Ndst2		Fam43a
Nefm		Gm6578
Nelf		Olfr987
Neurl		Jag2
Neurod2		Cdh6
Neurog3		Xkr4
Nexn		Mir7094-1
Nfasc		Gm10400
Nfatc1		Igfbp2
Nfil3		Plekha5
Nfix		Tmem250-ps
Ngb		Thnsl2
Ngfb		Ctnna1
Nhlh2		Gsdme
Nhs		A630019I02Rik
Nin		Pex26
Nkd1		Tpk1
Nkd2		Tes
Nkx2-5		St8sia1
Nkx2-9		Myom2
Nkx3-1		Irs2
Nlgn2		Trim52
Nmbr		Grm7
Nmu		Gpr37
Nog		Glra3
Nol3		Cacna1e
Nope		Gm20756
Noto		Obp2a
Nov		Slc38a11
Npal2		Gm5570
Npas1		2410003L11Rik
Npas4		Ccdc85a
Npdc1		Gm16796
Nphs2		Actr3
Npnt		Gm31333
Npr1		Wdr20rt
Npr2		Arglu1
Nptx1		Tac1
Nptx2		1700012A03Rik
Nptxr		Olfr1370
Npy1r		Foxp1
Npy5r		Cped1
Nr2e1		Lsm5
Nr2f6		Lrrn1
Nr4a3		Igf2r
Nrbp2		Srgap3
Nrg3		Slc6a6
Nrgn		Cfap298
Nrip3		Cntnap2
Nrk		Klrb1c
Nsg1		Gm10319
Nsun7		Prg4
Nt5e		Gm4791
Ntn2l		Alpk1
Ntn4		Chrm2
Ntng1		Ofcc1
Ntsr1		Clnk
Nudt16		Pon1
Nxph4		Lmbrd1
OTTMUSG00000000934		Foxa1
OTTMUSG00000005148		Olfr1274-ps
OTTMUSG00000006683		1810053B23Rik
Oaf		Foxp2
Ocln		4930404H11Rik
Odz4		Asxl3
Olfm1		Ccno
Olfm2		Zfhx4
Olfml2b		Myl10
Olfr1344		Magi1
Olfr95		Smad7
Olig3		AU019990
Onecut2		St8sia6
Onecut3		Tenm3
Ophn1		Zfp580
Oprd1		Oprk1
Osbp2		Crbn
Osbpl6		Foxp2
Osmr		Gm36201
Osr1		Shtn1
Otud7a		8430423G03Rik
Ovol2		Aebp2
Oxt		Mir129-1
P140		Hpgds
P2rx2		Vwc2l
P2ry2		Akr1c21
P42pop		Gm16701
P4ha3		BB283400
Pacsin1		Scg3
Pag1		Prok2
Pak7		Clstn3
Palmd		Rab7
Panx1		9130019P16Rik
Panx2		Hs3st2
Papln		Sult3a2
Papolb		6030466F02Rik
Paqr6		Nr3c1
Parc		Fzd4
Pard6g		Trim24
Parp8		Accsl
Parva		Msc
Pax1		Ctnnd2
Pcdh11x		Klk5
Pcdh20		Ppp1r3a
Pcdh7		Gm4791
Pcdha1		Tax1bp1
Pcdha10		Gpr137b
Pcdha11		Capg
Pcdha4		Klra19
Pcdha9		Satb2
Pcdhac1		Fbxo36
Pcdhb1		Vwa3b
Pcdhga11		Grm7
Pcdhga6		2810429I04Rik
Pcdhga7		Pianp
Pcdhga9		Sptbn4
Pcdhgb2		Gm19757
Pcdhgb4		Foxq1
Pcdhgc4		4930511A08Rik
Pcolce2		Prickle1
Pcsk2		Gabra2
Pde11a
Pde1b		Glp1r
Pde4dip		Tet3
Pde5a		1700065L07Rik
Pde8b		Foxp2
Pdgfb		Tfap2c
Pdgfc		Dnajc3
Pdlim2		Gm5886
Pdlim4		4930539M17Rik
Pdx1		Cd163
Pdyn		Cst10
Pdzd7		Gjb5
Pecr		1700027F06Rik
Penk1		Mir6388
Per2		Kbtbd8os
Perp		Hyal5
Pfn3		LOC100043315
Pftk1		Edem1
Pgm5		Pik3r1
Phactr1		Eif2ak3
Phf19		Gm26994
Phf21b		Pate11
Phka1		Apbb1ip
Phldb1		Foxg1
Phldb2		Tcim
Phyhip		Tal1
Pigz		Sox5os3
Pik3r5		Sfi1
Pip5k2a		Malrd1
Pitpnm1		Ppp4r2
Pitpnm3		Kcna6
Pitx1		Mogat2
Pitx3		D6Ertd474e
Pkdrej		Ino80c
Pkia		C130026L21Rik
Pkib		D730050B12Rik
Pkp1		Sirt5
Plau		Cdca2
Plcd1		Dctd
Plcxd3		Gm7008
Plec1		Sntg1
Plekhg3		Fzd7
Plekhh2		Znrf4
Plekho1		Cntnap2
Plvap		Sox5
Plxnc1		Mir6370
Pnck		Mir874
Podn		AY702102
Popdc3		Gm1968
Pou2f3		Rprm
Pou4f1		Necab1
Pou4f2		Wscd2
Ppapdc1a		Gm6578
Ppapdc2		Snx7
Ppara		Ercc6l2
Pphln1		Msh4
Ppl		Gpat3
Ppm1h		Cdh26
Ppp1r14c		Stk3
Ppp1r16b		Mir7094-2
Ppp1r1b		Olfr161
Ppp1r9b		Hipk3
Ppp2r2c		Plekha5
Ppp3ca		Mir21b
Ppp3cc		Slc38a2
Ppyr1		Chn2
Prdm16		Rbm46
Prdm6		Cntn3
Prkaa2		Ccdc68
Prkag3		Gm17619
Prkar1b		Gpr153
Prkcb1		Speer4cos
Prkcdbp		Slc6a6
Prkce		Klf5
Prkch		Gm6559
Prkcm		Ttll7
Prlr		Tctex1d1
Prokr2		Mc3r
Prom1		Gm7827
Prom2		Gltpd2
Prph1		Atoh1
Prrx1		Zfp985
Prrx2		Mocs3
Prrxl1		Phc2
Prss23		Chn2
Prss36		Dpy19l2
Pscd1		1700019P21Rik
Psd		Cacna1c
Psmb8		Sh2d4a
Psmb9		Gm20362
Pstpip2		Tac1
Ptchd2		Trp63
Ptgs1		Anks1b
Ptgs2		1700055D16Rik
Pthr1		Cntnap2
Pthr2		Dok5
Ptpn14		Bcl2l13
Ptpn5		Hs6st1
Ptpre		Grm7
Ptprg		Oacyl
Ptprj		St8sia3os
Ptprm		Mapk8
Ptprr		Mir1904
Ptprt		Vmn2r121
Ptpru		1700028D13Rik
Ptrf		Cttnbp2
Ptx3		Pisd-ps2
Punc		Foxd1
Pvalb		H2al2c
Pvrl1		7420700N18Rik
Pwwp2		1700063D05Rik
Pygl		Lefty2
Pygo1		Rpap3
Pyy		Tead4
Qpct		Mei1
Qscn6		Gm31747
Rab11fip4		Efna5
Rab15		Rnf219
Rab20		Large1
Rab27b		Ppp4r2
Rab31		Abra
Rab32		Gadd45g
Rab33a		Itpripl2
Rab38		Dennd5b
Rab3a		Klf15
Rab3b		Pole4
Rab3il1		Slco5a1
Rab40b		Slco1a4
Rab43		Oit3
Rab8b		Tnfsf13b
Rabgap1l		Plekha5
Rac3		Prok2
Rai2		Speer8-ps1
Ramp1		9430078K24Rik
Ramp2		Slc4a3
Rap1gap		Wdr5
Rap2b		Gm17733
Rapgef3		Pigv
Rapgef4		5031434C07Rik
Rapgefl1		Calu
Rasal1		Plekha5
Rasd1		Mir9718
Rasef		Atp2c2
Rasgef1c		Glul
Rasgrp1		Acbd7
Rasgrp2		Prl2c4
Rasl10b		Gpr37
Rasl12		Usp35
Rassf2		Mir6388
Rassf5		Fgf18
Rbm24		5530400C23Rik
Rbm35b		Lcp1
Rbp4		Nos1
Rcsd1		Zfp786
Rdh10		Cmas
Rem2		Prss12
Rgag4		Rn45s
Rgl1		B230208H11Rik
Rgl3		Gm20619
Rgma		Clcn3
Rgnef		Tcim
Rgs10		Znf41-ps
Rgs11		Gm10556
Rgs7bp		Smtnl1
Rgs8		Blnk
Rgs9bp		Zfp638
Rhbdl3		Reg3g
Rhbg		Pglyrp3
Rhcg		0610040F04Rik
Rhob		Lamc2
Rhobtb1		Hrh2
Rhobtb3		Folr1
Rhoj		Col2a1
Rhpn2		Zfp36l2
Rimbp2		Gnaz
Rims4		Fabp1
Ripk3		Vmn2r102
Ripk4		Hoxd1
Rkhd1		B3gnt2
Rnd1		Slc7a12
Rnf128		Gnaz
Rnf144		Tcf12
Rnf150		4930515G16Rik
Rnf152		Fbxl14
Rnf182		Atoh1
Rnf186		1700030F04Rik
Robo2		Ccdc39
Ror1		A530053G22Rik
Ror2		Smarcd1
Rrad		Klf13
Rragd		F5
Rreb1		Ptprn2
Rspo1		Cacna1c
Rspo2		2021-09-05
Rspo4		Hpcal1
Rtn4r		Esp34
Rtn4rl1		Rgmb
Rufy4		Ildr2
Rusc2		Agpat4
Rxfp3		Foxk1
Rxra		Irf2bp2
Rxrg		Il23r
Sall2		Tmem229a
Samd14		Mm2pr
Samd4		Ctnna2
Satb1		Mical3
Scara3		Cdh11
Scin		2021-03-08
Scn1b		Smarca5-ps
Scn4b		E230016M11Rik
Scnn1b		Phc1
Scnn1g		Rybp
Scrt1		Exoc4
Sctr		Ghrl
Scube1		Cav1
Scube2		Prickle2
Scube3		Etnppl
Sdc3		Tpp2
Sec14l2		6330415B21Rik
Sec31b		Rprl1
Sema3f		A730036I17Rik
Sema4d		Hist2h3b
Sema5a		Fam3c
Sema7a		Pde3a
Sepn1		Vmn2r112
2023-09-03		Zfp532
2023-09-05		Sox18
2023-09-06		Ntrk2
2023-09-08		Gaa
Serinc2		Tas2r118
Serpine2		4930515G16Rik
Sertad4		Tnfaip2
Sez6		Slc22a5
Sfrp1		Hs3st4
Sgk3		Adcy5
Sgpp2		1700123L14Rik
Sh2b2		Alb
Sh2b3		4933431E20Rik
Sh3bp5		Ttc32
Sh3md4		Chil4
Sh3px3		Mir592
Sh3pxd2b		Tbr1
Shank3		H1foo
Shc4		Gm15631
Shd		Gm20756
Shh		Cdh4
Shox2		Grid2
Shroom1		Arhgap27
Shroom3		Slc15a5
Siah2		Crhr2
Sidt1		Smarcad1
Sirpa		Nppc
Six1		Celf4
Six2		4930467E23Rik
Six5		Gm6614
Six6		Ntpcr
Skap1		Creb5
Slc12a2		Atoh1
Slc12a5		Ppp1r26
Slc13a3		Zp3r
Slc13a5		Ier5l
Slc16a10		Kcna6
Slc16a11		Dsn1
Slc16a12		Slc32a1
Slc16a2		A530053G22Rik
Slc18a2		Atxn7
Slc22a17		Atoh1
Slc22a21		Zcchc2
Slc22a3		Kcnj2
Slc22a4		Wnk1
Slc25a24		Ppp1r3a
Slc25a25		Tmem161b
Slc25a29		Engase
Slc26a4		Ikzf1
Slc26a8		Lrrn1
Slc27a2		Cntn6
Slc27a3		Mycn
Slc29a4		Rem1
Slc2a13		Gm5089
Slc30a10		Dgki
Slc30a2		Prkg2
Slc30a3		Pde3a
Slc34a2		Nlgn1
Slc35e4		Tlk2
Slc35f4		4930412B13Rik
Slc38a3		1700060C16Rik
Slc39a6		Slitrk5
Slc40a1		Prdm5
Slc41a2		Vmn1r27
Slc44a5		Ifi203
Slc4a11		Lrrk1
Slc4a4		5730507C01Rik
Slc5a1		Itprip
Slc5a5		Phospho1
Slc5a8		Kpna7
Slc6a17		4933406C10Rik
Slc6a2		AA545190
Slc6a3		Mtpn
Slc7a1		Dlx6os2
Slc7a10		Olfr441
Slc7a4		2310069B03Rik
Slc7a6		Ncr1
Slc8a3		Gprc5a
Slc9a3		Mir448
Slc9a5		Mir15a
Slc9a7		Sox30
Slco2a1		3110082J24Rik
Slco3a1		Mad2l1
Slit1		Gnasas1
Slitrk4		Megf9
Smad3		Arrdc4
Smarcd3		Gm9732
Smo		Wipf1
Smoc2		Sox5
Smpd3		Itgb3
Snag1		Ccdc77
Sncaip		Tafa4
Sncb		Hhat
Snn		A730020E08Rik
Snph		Dagla
Sntb1		Tfdp1
Snx22		Rftn1
Snx26		Abcg2
Sobp		Alcam
Socs1		B4galnt1
Sorbs3		Kcnd2
Sorcs2		Unc5c
Sox21		Supv3l1
Sox3		Tmem106b
Sox7		Chrm1
Sox8		Fam13a
Sox9		Iqub
Spata2L		Adgrl3
Speg		B230110G15Rik
Sphk1		Commd3
Spin2		Hist1h2bc
Spnb3		Rprl1
Spock2		Slc39a8
Sprn		AA545190
Spsb1		Dicer1
Spsb4		Zfa-ps
Srd5a2		Tmem40
Srf		Gbx2
Sri		Gprc5a
Srms		Akr1d1
Srrp		Tnn
Sstr5		Cacnb2
St3gal6		Mup5
St6galnac3		Pcdh10
St6galnac5		Gm42788
St8sia2		Slc30a4
St8sia3		Gm6578
St8sia5		Tdpoz3
Stac		Mkln1
Stac2		1700001L19Rik
Stard10		Gm6642
Stard8		Lncpint
Stat5a		6430706D22Rik
Steap3		Gm5925
Stk32b		Aggf1
Stk32c		Gm4791
Stra6		Usp47
Stxbp5		Pld5
Sufu		Gm11468
Sunc1		Gm35725
Susd3		Gm31747
Susd4		0610040F04Rik
Svep1		A430078I02Rik
Sync		Cxcl12
Syngr3		Usp6nl
Synpr		Spaca7
Syp		Gpr65
Syt13		Odf1
Syt15		Zbtb18
Syt16		Plcl2
Syt7		Tmem72
Sytl4		Atp2b2
T		Zfp92
T2bp		Mir6388
Tacr2		Tpk1
Tada1l		Ptgis
Tap1		Tex14
Tbc1d1		Lrrtm4
Tbx15		Mmp25
Tbx2		Lrrc7
Tbx21		Arl4d
Tbx3		Nfam1
Tcap		Arhgap40
Tceal3		Clec2l
Tcf2		Mrpl58
Tcfap2a		9230105E05Rik
Tcfap2b		Mir3962
Tcfap2c		Nup210
Tcfap2d		Gria1
Tcfap2e		Cxcl12
Tcfl5		Pdzrn3
Tdrkh		Cntnap2
Tec		Gtf2b
Tef		Gm6644
Tekt2		Cyth4
Tekt4		Tspan12
Tenr		Mir6236
Tex11		4930587E11Rik
Tex13		Ptf1aos
Tfpi2		Gm31108
Tgfb1		Dsel
Tgfb3		Boll
Tgfbi		Kazn
Tgfbr2		Arl6
Thbs1		Slc35f2
Thbs4		Vac14
Thy1		Hdac2
Tifp39		Rbm12b2
Tigd5		Lrguk
Timp2		Parp16
Timp3		1700022H16Rik
Titf1		Sipa1l2
Tle2		Klra2
Tlr12		Vwf
Tlx2		Extl2
Tlx3		Hist1h4h
Tm6sf1		Arhgef16
Tmc7		Schip1
Tmcc3		Engase
Tmem102		Pisd
Tmem130		Znrf2
Tmem142b		Kat6b
Tmem151		Ctnna3
Tmem158		Fam71f1
Tmem164		Mta1
Tmem166		Tigd2
Tmem169		Gm10069
Tmem16e		Alox5ap
Tmem16k		1700028K03Rik
Tmem171		Ptpro
Tmem178		Dlc1
Tmem179		Vmn2r25
Tmem181		Gpr85
Tmem24		Grid2
Tmem26		Nxph1
Tmem35		Gadd45a
Tmem44		Reg3g
Tmem46		Gm36582
Tmem54		Gm7609
Tmem58		Pde1a
Tmem59l		Gm1600
Tmem63a		Setbp1
Tmem90a		Tamm41
Tmem98		Il17rc
Tmprss2		F11
Tnfaip8		Fam185a
Tnfaip8l2		Aebp2
Tnfaip8l3		Gm16702
Tnfrsf11a		Olfr1196
Tnfrsf13c		Rwdd3
Tnfrsf1b		Lrfn1
Tnfrsf25		Hdgfl1
Tnfrsf8		Kcnd2
Tnfsf11		G6pd2
Tnip2		Il15
Tpm1		Bmpr1b
Tpm2		Bcl2l14
Traf1		Anxa1
Traf5		Ripply2
Trib1		Gm6116
Trib2		Speer2
Trim14		Adrb1
Trim15		Pik3c2g
Trim36		A730020E08Rik
Trim47		Mir6370
Trim50		Rnf212b
Trim58		Map2k3
Trim9		Mir128-2
Trp73		9630028I04Rik
Trpc1		Dppa5a
Trpc4		Tfap2c
Trpm6		Gm9871
Trpv4		Stk24
Tsc22d2		Mir6412
Tsc22d3		Slc19a3
Tscot		Olfr222
Tsga2		Pthlh
Tshr		2310069B03Rik
Tsp50		Npy
Tspan15		Gmcl1
Tspan2		Atcayos
Tspan33		Sema4g
Tspyl4		Bdkrb2
Tssk3		Gm17266
Ttc22		Rptor
Ttc7		Slc25a51
Ttc9b		1700085C21Rik
Tub		Mir5129
Tuba8		G530011O06Rik
Tubb4		Cox4i2
Tubb6		Vcpkmt
Tulp1		Gm7102
Ucn		4930431P22Rik
Ucp1		Ptger3
Ugcgl2		Edem1
Unc13b		Cntn4
Unc5a		Mir7232
Unc5b		Smad5
Unc93b1		Itpr2
Uncx4.1		Gipc2
Upb1		Rhov
Ush1g		Ccdc91
Usp13		Colec12
Usp2		Sim2
Usp27x		Mrps25
Usp44		Gm5524
Vamp5		Zfp619
Vav1		6330415B21Rik
Vax2		En1
Vcan		Aass
Vdr		Ecpas
Vgf		Lyl1
Vgll2		2210016F16Rik
Vipr1		Enox1
Vipr2		Ftmt
Vstm2		Tmed3
Vsx1		Cd44
Vwa1		Trmt9b
Wbscr17		Wnk1
Wdr40b		4930568E12Rik
Wdr40c		Dysf
Wdr54		Sp3
Wdr63		Smarca2
Wdr8		Irx5
Whrn		Ccne1
Wif1		Tril
Wnk2		Edem1
Wnk4		Hnrnpa3
Wnt1		Gnpnat1
Wnt10b		Gpc6
Wnt2b		Trank1
Wnt3		Cps1
Wnt4		Aplf
Wnt6		Ift122
Wnt8a		Supt20
Wnt9a		Rbfox3
Wnt9b		Bfsp1
Xtrp3s1		Tdrd6
Xylt1		Olfr1505
Zbtb16		Pip
Zc3h12d		Nxph1
Zcchc12		6720483E21Rik
Zdhhc14		Sema3g
Zdhhc2		5730403I07Rik
Zeb1		Cacng1
Zfp354b		Setmar
Zfp365		9230112J17Rik
Zfp488		4930563M20Rik
Zfp533		A730020E08Rik
Zfp575		Skap2
Zfp579		Fzd1
Zfp612		Nap1l5
Zfp641		H2al2c
Zfp697		Mrgprb8
Zfp711		Fer
Zfp9		Scml4
Zfyve28		Ffar2
Zhx1		1700029N11Rik
Zic2		Alpk3
Zmynd15		Hist1h4n
Zyx		Cdv3
		Lmntd1
		Dpp6
		Mir568
		9430083A17Rik
		Kcnu1
		Lemd2
		4930540M03Rik
		Zfp981
		Prdm2
		Npm3-ps1
		Sorcs3
		Gm11917
		Eif4e3
		Ttc30a2
		Cfap43
		Mme
		Rbfox2
		Npvf
		Itprid1
		Ptn
		B3galt6
		E030030I06Rik
		Glrb
		Fbxo41
		Mitf
		Etl4
		Mfap5
		Lrtm2
		Zmat4
		Pole4
		Gphb5
		Ephb6
		Nr3c2
		Ahr
		4930515G16Rik
		Papola
		Glp1r
		4930474G06Rik
		Ndst4
		Gas1
		Rprl1
		Gm36669
		Rtkn
		2810442N19Rik
		Mir5112
		Pou5f1-rs5
		Cntnap2
		Mir7670
		Grid1
		Vps37c
		Abtb1
		Ccdc91
		Cacna1c
		Lef1
		Bcor
		Pcdhgb1
		Siglecf
		Ephb6
		Gm5796
		Gabrb3
		Abca12
		Gm8579
		Ndufa4
		1700027J07Rik
		Mdfic
		Xlr
		Gcfc2
		Try4
		Prickle2
		Cers6
		Il5ra
		C130026I21Rik
		Med12l
		Adamts9
		Gprin3
		Dlc1
		Ddx11
		Fat4
		Atoh8
		Mgat4e
		Sox1
		Gm20756
		Aicda
		Tcl1b2
		Itln1
		Chchd3
		Ins1
		Grm7
		4930412C18Rik
		5031425F14Rik
		Dgat2
		Bcat1
		Mzf1
		Pacc1
		Pcdhac2
		Tas2r110
		Klra4
		Slc25a26
		Hpgds
		1700025N23Rik
		Srrm4
		Nt5c2
[truncated: 7,674 more rows]
